# Supplementary material for: Selective signatures in composite MONTANA TROPICAL beef cattle reveal potential genomic regions for tropical adaptation
Source: PLoS One. 2024 Apr 25;19(4):e0301937. doi: 10.1371/journal.pone.0301937 (PMC11045132; doi:10.1371/journal.pone.0301937)
Supplement: S1 File — (CSV) [file pone.0301937.s003.csv]

S4. Estimated iHS SNP in the Montana Tropical�
	SNP	CHR	POSITION	IHS	LOGPVALUE	ABSIHS
50	BOVINEHD0100000568	1	2524170	-1.037562888	0.523641452	1.037562888
66	BOVINEHD0100000858	1	3323416	-0.578702937	0.24965391	0.578702937
83	BOVINEHD0100001094	1	4014180	-0.790332436	0.367205073	0.790332436
84	BOVINEHD0100001118	1	4091992	-0.259768987	0.099609942	0.259768987
89	BOVINEHD0100001176	1	4264437	-1.352748201	0.754151658	1.352748201
95	BOVINEHD0100001305	1	4587129	-1.079422267	0.55222272	1.079422267
102	BOVINEHD0100001392	1	4882775	-0.662051848	0.294189301	0.662051848
107	BOVINEHD0100001425	1	5060063	-0.796343321	0.370761183	0.796343321
109	BOVINEHD0100001459	1	5211480	-0.909805689	0.440183122	0.909805689
111	BOVINEHD0100001482	1	5305646	-0.277914232	0.107305484	0.277914232
112	BOVINEHD0100001485	1	5321320	-0.098966611	0.035662675	0.098966611
113	BOVINEHD0100001489	1	5341164	0.017937426	0.00626019	0.017937426
116	BOVINEHD0100001508	1	5377002	-0.219928554	0.083058443	0.219928554
127	BTB_01728863	1	5909634	-0.270900078	0.104319007	0.270900078
130	BOVINEHD0100001725	1	6032129	-0.592760905	0.257007012	0.592760905
131	BOVINEHD0100001741	1	6083389	-0.870082134	0.415379885	0.870082134
136	BTA_35637_NO_RS	1	6274384	-0.642504636	0.283541236	0.642504636
137	BOVINEHD0100001849	1	6356373	-1.012344365	0.50671845	1.012344365
138	BOVINEHD0100001850	1	6357365	-1.134369947	0.590676669	1.134369947
139	BTA_15152_RS29026517	1	6440092	-0.751155691	0.344324829	0.751155691
145	ARS_BFGL_NGS_113844	1	6598700	0.10890737	0.039397974	0.10890737
149	BOVINEHD0100002045	1	6960474	-1.0817006	0.553796003	1.0817006
151	BOVINEHD0100002069	1	7006072	0.810610346	0.379250457	0.810610346
152	ARS_BFGL_NGS_41525	1	7022169	-0.329049347	0.129526806	0.329049347
153	BOVINEHD0100002077	1	7029810	-0.733717266	0.334305457	0.733717266
155	BOVINEHD0100002124	1	7144946	0.518443311	0.218855937	0.518443311
156	BOVINEHD0100002132	1	7169869	-1.006747191	0.502992521	1.006747191
157	BTA_44308_NO_RS	1	7202401	0.276778344	0.106820843	0.276778344
158	BOVINEHD0100002166	1	7259443	-0.487715233	0.203598059	0.487715233
160	BOVINEHD0100002193	1	7381979	0.638897153	0.281589796	0.638897153
161	BOVINEHD0100002200	1	7404253	-1.141345316	0.595634597	1.141345316
162	BOVINEHD4100000049	1	7419499	-1.331647944	0.737606102	1.331647944
163	BOVINEHD0100002209	1	7429321	0.432652346	0.177003787	0.432652346
164	BOVINEHD0100002218	1	7441167	-1.924939023	1.265704443	1.924939023
165	BOVINEHD0100002230	1	7463824	-1.969389585	1.310616803	1.969389585
166	BTA_46228_NO_RS	1	7484829	-2.04726582	1.391131886	2.04726582
167	BOVINEHD0100002252	1	7519177	-0.940517489	0.459730375	0.940517489
168	BOVINEHD0100002290	1	7600275	1.712852217	1.06178193	1.712852217
169	ARS_BFGL_NGS_62077	1	7638237	-0.063731873	0.022649717	0.063731873
170	BOVINEHD0100002325	1	7706494	-0.705368881	0.31823367	0.705368881
171	BOVINEHD0100002331	1	7734968	-1.283876286	0.700742834	1.283876286
174	BOVINEHD0100002341	1	7769793	-0.27203032	0.10479924	0.27203032
175	BOVINEHD0100002343	1	7772457	-0.049871845	0.017627211	0.049871845
176	BOVINEHD0100002358	1	7820162	1.713749086	1.062608414	1.713749086
177	BOVINEHD0100002373	1	7876782	-0.057427955	0.020358633	0.057427955
178	BTA_29644_NO_RS	1	8000850	-0.123924092	0.04509431	0.123924092
179	HAPMAP48967_BTA_97940	1	8075890	-1.631656456	0.988210232	1.631656456
180	BOVINEHD0100002443	1	8199545	0.717873385	0.325290053	0.717873385
181	BOVINEHD0100002445	1	8208139	-0.573406437	0.246900117	0.573406437
182	BOVINEHD0100002466	1	8297281	-1.251134768	0.675953666	1.251134768
183	ARS_BFGL_NGS_116504	1	8347260	-1.424205034	0.811388911	1.424205034
184	BOVINEHD0100002492	1	8367862	-0.287109941	0.11124325	0.287109941
185	BOVINEHD0100002528	1	8548471	-0.986191739	0.489402673	0.986191739
186	BOVINEHD0100002540	1	8610871	-0.687490513	0.308234721	0.687490513
187	BOVINEHD0100002609	1	8850299	-1.24060731	0.668065108	1.24060731
188	BOVINEHD0100002636	1	8940581	-0.902362619	0.435494581	0.902362619
190	BOVINEHD0100002645	1	9002138	-0.997855534	0.497095941	0.997855534
191	BOVINEHD0100002661	1	9064847	0.053620244	0.018980193	0.053620244
192	ARS_BFGL_BAC_27364	1	9069741	-0.966926749	0.476799145	0.966926749
193	BOVINEHD0100002666	1	9079610	-1.157397987	0.607110037	1.157397987
194	BOVINEHD0100002683	1	9178105	1.566373241	0.93084543	1.566373241
195	BOVINEHD0100002687	1	9198237	1.46439029	0.844398791	1.46439029
197	BOVINEHD0100002707	1	9249291	-0.421161685	0.171574054	0.421161685
198	BOVINEHD0100002728	1	9318870	-1.118333122	0.57934343	1.118333122
199	BOVINEHD0100002733	1	9325909	-0.203936658	0.076547177	0.203936658
200	BOVINEHD0100002751	1	9417014	-0.404398021	0.163726499	0.404398021
202	BOVINEHD0100002794	1	9559625	-0.455503175	0.187924447	0.455503175
205	HAPMAP52559_RS29015773	1	9625272	0.300341288	0.116953915	0.300341288
206	ARS_BFGL_NGS_118398	1	9646618	0.297205508	0.115595724	0.297205508
207	ARS_BFGL_NGS_14644	1	9741307	-0.207248063	0.07788925	0.207248063
208	BOVINEHD0100002846	1	9747122	-1.583382349	0.945638466	1.583382349
209	BOVINEHD0100002848	1	9750248	-0.870013587	0.41533755	0.870013587
210	BOVINEHD0100002886	1	9893305	-0.690350021	0.309826877	0.690350021
211	BOVINEHD0100002919	1	10008591	-0.619915149	0.271391681	0.619915149
212	BOVINEHD0100002924	1	10024015	-0.757150582	0.347792687	0.757150582
213	BOVINEHD0100002937	1	10043962	-0.244853886	0.093358168	0.244853886
214	BOVINEHD0100002944	1	10053272	-0.261052331	0.100150973	0.261052331
215	BOVINEHD0100002947	1	10061095	-0.687836031	0.30842696	0.687836031
216	BOVINEHD0100002963	1	10139016	1.157741542	0.607356632	1.157741542
218	ARS_BFGL_NGS_113570	1	10225421	1.256266101	0.679813179	1.256266101
219	BOVINEHD0100003025	1	10262196	-0.483713674	0.201633163	0.483713674
220	HAPMAP49138_BTA_37549	1	10391180	-1.059189102	0.53833093	1.059189102
221	BOVINEHD0100003108	1	10399147	-1.033968582	0.521215905	1.033968582
222	HAPMAP38504_BTA_51402	1	10421991	0.331896101	0.130787228	0.331896101
223	BOVINEHD0100003126	1	10439622	-0.750897963	0.344176011	0.750897963
224	BOVINEHD0100003138	1	10463449	2.150837998	1.501841286	2.150837998
225	BOVINEHD0100003143	1	10477227	-0.622138308	0.272579999	0.622138308
226	BOVINEHD0100003155	1	10502768	0.198248533	0.074249391	0.198248533
227	ARS_BFGL_NGS_43310	1	10563465	-0.374564183	0.14997618	0.374564183
228	BOVINEHD0100003226	1	10651976	0.54322943	0.231382729	0.54322943
229	HAPMAP57724_RS29022825	1	10679165	1.033696562	0.521032521	1.033696562
230	BOVINEHD0100003243	1	10729305	0.078860068	0.028193706	0.078860068
231	BOVINEHD0100003306	1	10901798	0.112898128	0.040905484	0.112898128
232	ARS_BFGL_NGS_113551	1	11033253	-0.17931471	0.066669351	0.17931471
233	BOVINEHD0100003347	1	11079923	0.734377823	0.334683138	0.734377823
234	BOVINEHD0100003348	1	11085256	-0.016362483	0.005706957	0.016362483
235	BOVINEHD0100003349	1	11089854	0.464110232	0.192080385	0.464110232
236	BOVINEHD0100003354	1	11111522	-0.161836583	0.059765229	0.161836583
237	BOVINEHD0100003357	1	11120487	-0.506240142	0.21276057	0.506240142
238	BOVINEHD0100003385	1	11208321	-0.9752684	0.482240623	0.9752684
239	BOVINEHD0100003428	1	11412341	-0.51840334	0.218835894	0.51840334
240	HAPMAP40304_BTA_17131	1	11472285	1.854840055	1.196412682	1.854840055
241	BOVINEHD4100000087	1	11474644	0.170923801	0.063343687	0.170923801
242	BOVINEHD0100003442	1	11478920	-0.237864115	0.090451197	0.237864115
243	BOVINEHD0100003448	1	11495736	-0.046025763	0.016243076	0.046025763
244	BOVINEHD0100003467	1	11571345	-0.54874231	0.234195661	0.54874231
245	BOVINEHD0100003470	1	11586009	-0.562908711	0.241468813	0.562908711
246	BOVINEHD0100003508	1	11767075	-1.118266802	0.579296751	1.118266802
247	HAPMAP43814_BTA_22629	1	11840829	0.278216918	0.107434694	0.278216918
248	BOVINEHD0100003571	1	11947614	-0.325465042	0.127943343	0.325465042
249	BOVINEHD0100003574	1	11958121	1.042989693	0.527312186	1.042989693
250	BOVINEHD0100003576	1	11973528	-0.907607495	0.438796458	0.907607495
251	BOVINEHD0100003586	1	12036167	-1.5470454	0.914166274	1.5470454
252	BOVINEHD0100003588	1	12049311	-1.391426102	0.784901333	1.391426102
253	BOVINEHD0100003620	1	12168287	-1.155026533	0.605409015	1.155026533
254	BOVINEHD0100046896	1	12282556	-1.101919997	0.567838424	1.101919997
255	BOVINEHD0100003644	1	12286501	-1.201023662	0.638759559	1.201023662
256	BOVINEHD0100003645	1	12287104	-1.201023662	0.638759559	1.201023662
257	BOVINEHD0100003687	1	12397650	-1.065458625	0.542620118	1.065458625
258	BOVINEHD0100003692	1	12417927	0.017727398	0.006186373	0.017727398
259	BOVINEHD0100003693	1	12422947	0.101193979	0.036497165	0.101193979
260	BOVINEHD0100003709	1	12458833	-0.388739683	0.156475262	0.388739683
261	BOVINEHD0100003715	1	12488159	-0.041322443	0.014556082	0.041322443
262	BTA_54318_NO_RS	1	12497912	1.696763364	1.047007122	1.696763364
263	BOVINEHD0100003727	1	12543647	-0.451748875	0.186118975	0.451748875
264	BOVINEHD0100003761	1	12691827	-0.416903148	0.169572216	0.416903148
265	BOVINEHD0100003811	1	12906424	0.857750683	0.407789759	0.857750683
266	BOVINEHD0100003832	1	12978493	-0.421452345	0.171710892	0.421452345
267	BOVINEHD0100003857	1	13086016	-0.529528139	0.224433872	0.529528139
268	BOVINEHD0100003865	1	13105761	-1.109519886	0.573153842	1.109519886
269	BOVINEHD0100003898	1	13204546	-0.736388745	0.335833798	0.736388745
271	BOVINEHD0100003927	1	13297157	-0.662637034	0.294510005	0.662637034
272	ARS_BFGL_BAC_11044	1	13395358	-0.692042156	0.31077032	0.692042156
273	BOVINEHD0100003972	1	13437480	-0.842888095	0.398710444	0.842888095
274	BOVINEHD0100003988	1	13494516	-1.454414671	0.83614903	1.454414671
275	BOVINEHD0100003992	1	13509810	-0.615372577	0.268968604	0.615372577
276	BOVINEHD0100004020	1	13588846	-0.880941069	0.422106586	0.880941069
277	BTA_93452_NO_RS	1	13598030	-0.670482911	0.298820726	0.670482911
278	HAPMAP24222_BTA_88936	1	13665306	0.475185982	0.197462692	0.475185982
279	BOVINEHD0100004047	1	13683689	-0.329472261	0.129713899	0.329472261
280	BOVINEHD0100004050	1	13695577	-0.041695055	0.014689505	0.041695055
281	BOVINEHD0100004065	1	13734238	-0.591041644	0.256104309	0.591041644
282	BOVINEHD0100004077	1	13778296	-0.845745646	0.400450248	0.845745646
283	BOVINEHD4100000095	1	13847009	1.04722596	0.530184793	1.04722596
284	BOVINEHD0100004118	1	13972818	-0.057454642	0.020368309	0.057454642
285	BOVINEHD0100004145	1	14062958	0.228017137	0.086380608	0.228017137
286	BOVINEHD0100004149	1	14073260	-0.034185621	0.012008077	0.034185621
287	BOVINEHD0100004156	1	14095582	-0.091401575	0.032838985	0.091401575
288	BOVINEHD0100004161	1	14122474	-0.726318274	0.330084932	0.726318274
289	BOVINEHD0100004163	1	14135026	-0.149364029	0.054892791	0.149364029
290	BOVINEHD0100004179	1	14218125	1.500056698	0.874194464	1.500056698
291	BOVINEHD0100004184	1	14232766	-0.155560203	0.057307693	0.155560203
292	BOVINEHD0100004263	1	14417723	0.513280825	0.216271535	0.513280825
293	BOVINEHD0100004277	1	14462111	-0.56566485	0.242891343	0.56566485
294	BOVINEHD0100004278	1	14464404	-1.004774456	0.501681909	1.004774456
295	BOVINEHD0100004312	1	14590649	0.306994137	0.119845301	0.306994137
296	HAPMAP24335_BTA_127763	1	14616735	1.800543887	1.144028007	1.800543887
297	BOVINEHD0100004343	1	14740618	-0.580648392	0.250667681	0.580648392
298	BOVINEHD0100004358	1	14782246	-1.123180411	0.582759415	1.123180411
299	BOVINEHD0100004359	1	14783511	-1.120550815	0.580905253	1.120550815
300	BOVINEHD0100004376	1	14837591	-1.082342896	0.554239865	1.082342896
301	BOVINEHD0100004397	1	14879081	0.679984565	0.304068297	0.679984565
302	ARS_BFGL_NGS_107530	1	15017291	-1.289712854	0.705202392	1.289712854
303	BOVINEHD0100004439	1	15020950	1.913481045	1.254250094	1.913481045
304	BOVINEHD0100004441	1	15030175	1.865377061	1.20670864	1.865377061
305	BOVINEHD0100004443	1	15039716	0.288239371	0.111728649	0.288239371
306	BOVINEHD0100004447	1	15055934	-1.014793159	0.508351997	1.014793159
307	BOVINEHD0100004453	1	15074076	-0.012780032	0.004451108	0.012780032
308	BOVINEHD0100004478	1	15182581	-0.037788849	0.013292727	0.037788849
309	BOVINEHD0100004488	1	15207288	0.805036551	0.375925726	0.805036551
310	BOVINEHD0100004496	1	15254506	-0.155666121	0.05734907	0.155666121
311	BOVINEHD0100004540	1	15430091	-0.456119621	0.188221325	0.456119621
312	HAPMAP50227_BTA_113868	1	15440999	0.430178461	0.175831306	0.430178461
313	BOVINEHD0100004581	1	15515353	-0.287730546	0.111509922	0.287730546
314	ARS_BFGL_NGS_102441	1	15592825	0.477803163	0.19874018	0.477803163
315	BOVINEHD0100004618	1	15608900	1.621124386	0.978848073	1.621124386
316	BOVINEHD0100004632	1	15644216	0.156153473	0.057539499	0.156153473
318	BOVINEHD0100004658	1	15714762	0.366443411	0.146280967	0.366443411
319	BOVINEHD0100004671	1	15749427	0.332061124	0.130860369	0.332061124
320	BOVINEHD0100004695	1	15857144	-0.147107595	0.054016134	0.147107595
321	BOVINEHD0100004758	1	16082794	0.965698494	0.475999957	0.965698494
322	BOVINEHD0100004763	1	16099366	0.314380904	0.123071377	0.314380904
323	BOVINEHD0100004767	1	16104715	0.639705266	0.282026569	0.639705266
324	BTB_01193581	1	16114873	1.007871034	0.503739765	1.007871034
325	BOVINEHD0100004778	1	16125949	2.369069546	1.74877803	2.369069546
326	BTB_00569345	1	16155668	0.021013898	0.007342861	0.021013898
327	BOVINEHD0100004791	1	16159557	0.914323274	0.443038108	0.914323274
328	BOVINEHD0100004794	1	16163624	-0.127165815	0.04633251	0.127165815
329	BOVINEHD0100004826	1	16313201	0.745589222	0.341115551	0.745589222
330	BOVINEHD0100004850	1	16433091	0.262071617	0.100581035	0.262071617
331	UA_IFASA_6298	1	16486738	1.067134901	0.543769251	1.067134901
332	BOVINEHD0100004882	1	16521164	0.684552053	0.306601418	0.684552053
333	BTA_110801_NO_RS	1	16604159	0.07602324	0.027149163	0.07602324
334	BOVINEHD0100004907	1	16623559	-0.499450141	0.209389551	0.499450141
335	BOVINEHD0100004910	1	16628123	1.028629145	0.517621027	1.028629145
336	BOVINEHD0100004967	1	16843055	0.525265148	0.222284071	0.525265148
337	BOVINEHD0100004977	1	16889873	-0.086893403	0.031164042	0.086893403
338	ARS_BFGL_NGS_22727	1	17041419	-0.299072374	0.116403956	0.299072374
339	BOVINEHD0100005053	1	17148366	0.706584183	0.3189172	0.706584183
340	HAPMAP60239_RS29019581	1	17235751	-1.265522608	0.686799386	1.265522608
341	BOVINEHD0100005076	1	17252765	-0.639604861	0.28197229	0.639604861
342	BOVINEHD0100005097	1	17388488	0.031865877	0.011182946	0.031865877
343	BOVINEHD0100005100	1	17410539	-1.063892657	0.541547495	1.063892657
344	BOVINEHD0100005139	1	17508259	-0.357168036	0.142085208	0.357168036
345	BOVINEHD0100005140	1	17515670	-0.375965905	0.150616066	0.375965905
346	BOVINEHD0100005160	1	17549923	-0.838995296	0.396344793	0.838995296
347	BOVINEHD0100005197	1	17665716	-1.261478672	0.683743493	1.261478672
348	BOVINEHD0100046394	1	17707471	-0.564684724	0.242385189	0.564684724
349	BOVINEHD0100005222	1	17795799	-1.088015194	0.558166038	1.088015194
350	BTA_20344_NO_RS	1	17839302	0.692351339	0.310942805	0.692351339
351	BOVINEHD0100005246	1	17921763	-0.588001759	0.254510552	0.588001759
352	ARS_BFGL_NGS_112632	1	17933659	0.486703401	0.203100737	0.486703401
353	BOVINEHD0100005265	1	18010825	-0.54314271	0.231338558	0.54314271
354	BOVINEHD0100005282	1	18059453	-0.608124974	0.265116527	0.608124974
355	BOVINEHD0100005291	1	18094159	-0.034353076	0.012067699	0.034353076
356	BOVINEHD0100005296	1	18107246	0.355164427	0.141182338	0.355164427
357	BOVINEHD0100005299	1	18115948	-0.385504086	0.154986358	0.385504086
358	BOVINEHD0100005304	1	18125136	-1.185114087	0.627138897	1.185114087
359	BOVINEHD0100005325	1	18175512	0.466647949	0.193310182	0.466647949
360	BOVINEHD0100005329	1	18190786	0.023941942	0.008375744	0.023941942
361	BOVINEHD0100005335	1	18227989	0.236394434	0.089841824	0.236394434
362	BOVINEHD0100005338	1	18249935	0.282089514	0.109090257	0.282089514
363	BOVINEHD0100005359	1	18338422	-0.53580108	0.227607847	0.53580108
364	BOVINEHD0100005398	1	18397404	-1.069411797	0.545331707	1.069411797
365	HAPMAP28603_BTA_123758	1	18439746	-0.222701891	0.084195331	0.222701891
366	BOVINEHD0100005431	1	18508210	0.466344254	0.193162902	0.466344254
367	BOVINEHD0100005440	1	18530221	2.182786187	1.536830552	2.182786187
368	BOVINEHD0100005450	1	18551319	0.269320997	0.103648706	0.269320997
369	BTB_01511695	1	18608496	2.338026644	1.712514793	2.338026644
370	BTB_01511764	1	18640129	-1.133116886	0.58978785	1.133116886
371	BTB_01931918	1	18679090	0.022601639	0.007902648	0.022601639
372	BOVINEHD0100005484	1	18680822	0.727463918	0.330737237	0.727463918
373	HAPMAP60697_RS29009870	1	18692651	1.104804354	0.569853364	1.104804354
374	BOVINEHD0100005510	1	18771888	-0.823204297	0.386801298	0.823204297
375	BOVINEHD0100005514	1	18797296	-1.056717656	0.536643921	1.056717656
376	BOVINEHD0100005518	1	18826962	-0.424078905	0.172948635	0.424078905
377	BOVINEHD0100005520	1	18838126	0.563945266	0.242003525	0.563945266
378	BOVINEHD0100005545	1	18957634	0.488387346	0.203928586	0.488387346
379	BOVINEHD0100005550	1	18961068	0.226281009	0.085665905	0.226281009
380	BTB_01890165	1	18976190	1.775589618	1.120327457	1.775589618
381	BOVINEHD0100005556	1	19031355	1.42738859	0.813982399	1.42738859
382	BOVINEHD0100005565	1	19092414	-0.293769895	0.114111082	0.293769895
383	BOVINEHD0100005570	1	19102044	-0.376668514	0.150937035	0.376668514
384	ARS_BFGL_NGS_111605	1	19266922	1.875679806	1.2168166	1.875679806
385	BOVINEHD0100005605	1	19279289	-0.210867764	0.079359973	0.210867764
386	BOVINEHD0100005609	1	19296710	1.492658978	0.867975852	1.492658978
387	BOVINEHD0100005640	1	19395243	-0.385517959	0.154992735	0.385517959
388	BOVINEHD0100005656	1	19463340	0.292897282	0.113734565	0.292897282
389	BOVINEHD0100005671	1	19485236	-0.052326423	0.018512742	0.052326423
390	BOVINEHD0100005668	1	19488546	0.245321107	0.093552999	0.245321107
391	ARS_BFGL_NGS_29732	1	19691110	-0.620951734	0.271945554	0.620951734
392	BOVINEHD0100005742	1	19751245	-0.274868666	0.10600693	0.274868666
393	BOVINEHD0100005752	1	19802045	-0.577658618	0.249110224	0.577658618
394	BOVINEHD0100005756	1	19827553	-0.780630874	0.361491147	0.780630874
395	BOVINEHD0100005763	1	19868331	-0.575765561	0.24812557	0.575765561
396	BOVINEHD0100005771	1	19903346	-0.030213621	0.010596157	0.030213621
397	BOVINEHD0100005775	1	19909415	-0.264271812	0.101510411	0.264271812
398	BOVINEHD0100005776	1	19910845	-0.264271812	0.101510411	0.264271812
399	BOVINEHD0100005783	1	19929109	0.36272977	0.144597908	0.36272977
400	BOVINEHD0100005789	1	19957793	0.163185725	0.060294986	0.163185725
401	ARS_BFGL_BAC_11761	1	20217215	0.023003675	0.008044505	0.023003675
402	HAPMAP43257_BTA_39396	1	20250423	-1.027337868	0.516753145	1.027337868
403	BOVINEHD0100005876	1	20266967	-0.36054353	0.143609067	0.36054353
404	BOVINEHD0100005883	1	20285058	-0.325737727	0.128063671	0.325737727
405	ARS_BFGL_BAC_11750	1	20285787	-1.603498086	0.963272396	1.603498086
406	BOVINEHD0100005886	1	20294000	-1.88021387	1.221277766	1.88021387
407	BOVINEHD0100005891	1	20298146	-0.346569253	0.137323143	0.346569253
408	ARS_BFGL_NGS_34218	1	20336514	0.636944436	0.280535265	0.636944436
409	BOVINEHD0100005905	1	20348108	-0.573380773	0.246886796	0.573380773
410	BOVINEHD0100005950	1	20541415	0.33829949	0.133631418	0.33829949
411	ARS_BFGL_BAC_15578	1	20694788	0.057170733	0.020265387	0.057170733
412	BOVINEHD0100006041	1	20899506	1.338548096	0.74299899	1.338548096
413	BOVINEHD0100006060	1	20986297	-0.825187824	0.387995431	0.825187824
414	BOVINEHD0100006104	1	21110980	-0.265647959	0.102092442	0.265647959
415	BOVINEHD0100006108	1	21132101	0.524250657	0.221773326	0.524250657
416	HAPMAP60044_RS29010295	1	21136787	0.89468489	0.430678118	0.89468489
417	ARS_BFGL_NGS_68915	1	21199202	1.879274246	1.220352606	1.879274246
418	BOVINEHD0100006135	1	21232157	0.520995921	0.220136944	0.520995921
419	UA_IFASA_1500	1	21277546	0.866902894	0.413418076	0.866902894
420	BOVINEHD0100006163	1	21306236	1.158636245	0.607999023	1.158636245
421	BOVINEHD0100006184	1	21364784	0.698545586	0.314405087	0.698545586
422	BOVINEHD0100006195	1	21385412	-0.530302978	0.224825243	0.530302978
423	BOVINEHD0100006209	1	21453742	-0.170175123	0.063047954	0.170175123
424	BOVINEHD0100006210	1	21454468	-0.143639755	0.052671705	0.143639755
425	BOVINEHD0100006231	1	21542039	0.090324953	0.032438456	0.090324953
426	BOVINEHD0100006241	1	21565267	1.490957938	0.866548795	1.490957938
427	BOVINEHD0100006242	1	21574750	-0.417746585	0.169968247	0.417746585
428	ARS_BFGL_NGS_100534	1	21646634	0.791513991	0.367903135	0.791513991
429	BOVINEHD0100006305	1	21736996	0.302322547	0.117813585	0.302322547
430	BOVINEHD0100006314	1	21761151	-0.487096142	0.203293733	0.487096142
431	BTB_01332122	1	21764241	0.353126177	0.140265123	0.353126177
432	BOVINEHD0100006330	1	21818758	-0.326087731	0.128218152	0.326087731
433	BOVINEHD0100006379	1	21977029	1.433663227	0.819104921	1.433663227
434	BOVINEHD0100006385	1	22003037	-0.768402273	0.354333896	0.768402273
435	BOVINEHD0100006408	1	22110547	-0.584600484	0.25273087	0.584600484
436	HAPMAP42716_BTA_88423	1	22125251	-1.258393186	0.681415835	1.258393186
437	BOVINEHD0100006438	1	22265997	-0.877476927	0.41995631	0.877476927
438	BOVINEHD0100006471	1	22357584	-1.494470386	0.869496676	1.494470386
439	BOVINEHD0100006490	1	22413245	-0.49382484	0.206607863	0.49382484
440	BOVINEHD0100006506	1	22467029	-0.312238931	0.122134193	0.312238931
441	ARS_BFGL_NGS_117957	1	22525457	1.397651027	0.789901259	1.397651027
442	BOVINEHD0100006555	1	22591077	-0.207753583	0.078094416	0.207753583
443	BOVINEHD0100006556	1	22592382	1.155164725	0.605508084	1.155164725
444	BOVINEHD0100006581	1	22659683	0.14162374	0.051891727	0.14162374
445	BOVINEHD0100006591	1	22730304	-0.327590344	0.12888178	0.327590344
446	BOVINEHD0100006601	1	22788022	-0.096159316	0.034612932	0.096159316
447	BOVINEHD0100006624	1	22887905	-0.840268781	0.397118123	0.840268781
448	BOVINEHD0100006659	1	23052648	-0.086000128	0.030832846	0.086000128
449	BTB_02025707	1	23125028	-1.726490722	1.074382839	1.726490722
450	BOVINEHD0100006707	1	23205608	-1.067923673	0.544310318	1.067923673
451	BOVINEHD0100046915	1	23227178	-0.860161552	0.4092696	0.860161552
452	BOVINEHD0100006720	1	23269424	-1.212174105	0.646957964	1.212174105
453	BOVINEHD0100006730	1	23309941	-0.85950154	0.408864274	0.85950154
454	BOVINEHD0100006739	1	23352653	1.624815269	0.982124252	1.624815269
455	HAPMAP52694_RS29013683	1	23436633	-0.943040652	0.461350736	0.943040652
456	BOVINEHD0100006774	1	23493262	0.590691313	0.255920484	0.590691313
457	BOVINEHD0100006803	1	23554870	-1.031729477	0.519707171	1.031729477
458	BOVINEHD0100006834	1	23629535	0.5018528	0.210580719	0.5018528
459	BOVINEHD0100006837	1	23633119	-0.300698118	0.117108656	0.300698118
460	ARS_BFGL_NGS_29682	1	23661806	1.351519318	0.753183605	1.351519318
461	BOVINEHD0100006876	1	23743490	-0.135125696	0.049385696	0.135125696
462	BOVINEHD0100006887	1	23790922	-1.138242888	0.593427334	1.138242888
463	BOVINEHD0100006888	1	23796339	1.822294549	1.164878474	1.822294549
464	BTB_01153241	1	23797034	-0.486957975	0.203225831	0.486957975
465	BOVINEHD0100006932	1	23914406	-1.087691665	0.557941797	1.087691665
466	BOVINEHD0100006935	1	23917715	-0.988448405	0.49088745	0.988448405
467	ARS_BFGL_BAC_16283	1	23977117	2.527271991	1.93948181	2.527271991
468	BOVINEHD0100006953	1	24006741	-0.534763754	0.227082113	0.534763754
469	BOVINEHD0100006954	1	24022631	-0.812172818	0.380184343	0.812172818
470	BOVINEHD0100006966	1	24084391	-0.353943862	0.14063293	0.353943862
471	ARS_BFGL_NGS_110541	1	24136861	2.107907141	1.455448019	2.107907141
472	BOVINEHD0100006980	1	24149714	-0.664664823	0.295622183	0.664664823
473	BOVINEHD0100006990	1	24206401	-0.691232916	0.310319013	0.691232916
474	BOVINEHD0100007006	1	24265763	1.380831906	0.7764245	1.380831906
475	BOVINEHD0100007011	1	24277184	-0.116669777	0.042334424	0.116669777
476	BOVINEHD0100007025	1	24336810	-0.738698218	0.337156953	0.738698218
477	BOVINEHD0100007030	1	24346516	-0.536428645	0.227926074	0.536428645
478	BOVINEHD0100007055	1	24428701	-0.768191275	0.354210842	0.768191275
479	BOVINEHD0100007063	1	24448406	2.257227964	1.619900352	2.257227964
480	BOVINEHD0100007069	1	24467253	-0.782624739	0.362662891	0.782624739
481	BOVINEHD0100007071	1	24476580	-0.448688812	0.184650644	0.448688812
482	BOVINEHD0100007080	1	24500073	-0.40176912	0.162503764	0.40176912
483	BTB_00007882	1	24541288	1.250528101	0.67549799	1.250528101
484	BOVINEHD0100007095	1	24547308	0.815187835	0.381988741	0.815187835
485	BOVINEHD0100007102	1	24561405	-0.081127387	0.029030193	0.081127387
486	HAPMAP52764_RS29022780	1	24625263	0.766036714	0.352955151	0.766036714
487	BOVINEHD0100007166	1	24727812	-0.931698063	0.454083829	0.931698063
488	BOVINEHD0100007170	1	24740268	-0.29635185	0.115226497	0.29635185
489	BOVINEHD0100007178	1	24753266	-0.718806391	0.325818635	0.718806391
490	BOVINEHD0100007188	1	24776602	-0.160949909	0.059417354	0.160949909
491	HAPMAP52220_RS29016259	1	24782983	-0.475266617	0.19750202	0.475266617
492	BOVINEHD0100007290	1	25128934	-0.141029655	0.051662106	0.141029655
493	BOVINEHD0100007304	1	25160260	-0.68417872	0.306394109	0.68417872
494	BOVINEHD0100007307	1	25162783	-0.764265208	0.351923872	0.764265208
495	BOVINEHD0100007336	1	25253395	-1.001769349	0.499688033	1.001769349
496	BOVINEHD0100007358	1	25325787	-0.417982403	0.170079013	0.417982403
497	BOVINEHD0100007360	1	25331559	-0.535010424	0.227207098	0.535010424
498	BOVINEHD0100007376	1	25408435	-1.463158689	0.843378285	1.463158689
499	BOVINEHD0100007390	1	25459574	-1.178276802	0.622172557	1.178276802
500	BOVINEHD0100007399	1	25471450	-0.765808295	0.352822118	0.765808295
501	BTB_00009762	1	25511500	1.102303462	0.568106133	1.102303462
502	BOVINEHD0100007443	1	25609458	0.149140988	0.05480607	0.149140988
503	BOVINEHD0100007444	1	25610269	0.076751047	0.027416929	0.076751047
504	BOVINEHD0100007454	1	25646180	0.012215239	0.004253442	0.012215239
505	BTA_49289_NO_RS	1	25651580	0.692664324	0.311117445	0.692664324
506	BOVINEHD0100007463	1	25664391	-0.057946483	0.020546663	0.057946483
507	ARS_BFGL_NGS_34568	1	25819185	-0.576685953	0.248604158	0.576685953
508	BOVINEHD0100007503	1	25830264	0.900594298	0.434383472	0.900594298
509	BOVINEHD0100007508	1	25844696	-0.913700648	0.44264421	0.913700648
510	BOVINEHD0100007522	1	25907923	-0.281095203	0.108664751	0.281095203
511	BOVINEHD0100007539	1	26019148	-0.735541242	0.335348688	0.735541242
512	BTB_00009232	1	26105452	-1.480795958	0.858045816	1.480795958
513	BOVINEHD0100007572	1	26157613	-0.325805981	0.128093794	0.325805981
514	BOVINEHD0100007576	1	26168419	1.118903396	0.579744883	1.118903396
515	BOVINEHD0100007587	1	26225397	-0.488600839	0.204033605	0.488600839
516	BOVINEHD0100007589	1	26233311	-0.954409062	0.468678708	0.954409062
517	BOVINEHD0100007652	1	26452516	0.137098921	0.050145398	0.137098921
518	ARS_BFGL_NGS_36242	1	26533913	0.075794464	0.027065025	0.075794464
519	BOVINEHD0100007683	1	26537057	0.02484193	0.0086937	0.02484193
520	BOVINEHD0100007690	1	26544785	0.959928261	0.472252428	0.959928261
521	BOVINEHD0100007723	1	26623368	1.193404447	0.633183061	1.193404447
522	HAPMAP52417_RS29016891	1	26755277	-1.088491513	0.558496245	1.088491513
523	BOVINEHD0100007772	1	26761500	-1.811270185	1.154287939	1.811270185
524	BOVINEHD0100007778	1	26768040	-0.590256356	0.25569231	0.590256356
525	BOVINEHD0100007795	1	26797958	-1.151017382	0.602537831	1.151017382
526	BOVINEHD0100007877	1	26989875	-1.05561159	0.535889615	1.05561159
527	BOVINEHD0100007879	1	26994258	-1.686041591	1.037215092	1.686041591
528	BOVINEHD0100007883	1	27008789	0.292360534	0.113503082	0.292360534
529	BOVINEHD0100007892	1	27052884	-0.807997733	0.377690746	0.807997733
530	BOVINEHD0100007938	1	27210034	0.550296949	0.234990675	0.550296949
531	HAPMAP51561_BTA_120459	1	27239572	2.104520362	1.451818499	2.104520362
532	BOVINEHD0100007960	1	27295559	0.533167877	0.226273968	0.533167877
533	BOVINEHD0100007966	1	27312641	0.460029223	0.190106952	0.460029223
534	BOVINEHD0100007996	1	27367118	0.911546221	0.44128226	0.911546221
535	BTB_01533869	1	27377015	0.813522182	0.380991518	0.813522182
536	BOVINEHD0100008003	1	27383286	0.814682219	0.381685931	0.814682219
537	BOVINEHD0100008007	1	27390074	1.543568722	0.911180755	1.543568722
538	BOVINEHD0100008035	1	27481492	-0.194905664	0.072903442	0.194905664
539	BTA_108804_NO_RS	1	27491647	0.598566561	0.260062369	0.598566561
540	BOVINEHD0100008053	1	27530377	0.113396901	0.041094216	0.113396901
541	BOVINEHD0100008063	1	27553930	0.816253829	0.382627442	0.816253829
542	BOVINEHD0100008064	1	27557046	1.159151191	0.60836888	1.159151191
543	BOVINEHD0100008069	1	27579673	1.113538189	0.575972516	1.113538189
544	BOVINEHD0100008070	1	27580987	1.236587251	0.665063254	1.236587251
545	BOVINEHD0100008071	1	27583794	0.931990417	0.454270576	0.931990417
546	HAPMAP42876_BTA_23541	1	27602693	0.610966474	0.266624738	0.610966474
547	BTB_00011225	1	27706076	-1.171194516	0.617045823	1.171194516
548	BOVINEHD0100008136	1	27790413	-1.180326198	0.62365941	1.180326198
549	BOVINEHD0100008137	1	27791134	-1.180326198	0.62365941	1.180326198
550	BOVINEHD0100008148	1	27818843	-1.840255249	1.182231267	1.840255249
551	BOVINEHD0100008163	1	27853793	0.543769476	0.231657856	0.543769476
552	BOVINEHD0100008165	1	27870204	-0.182054416	0.06775967	0.182054416
553	BOVINEHD0100008184	1	27921250	0.6802652	0.304223738	0.6802652
554	HAPMAP50048_BTA_59263	1	27922359	1.424370226	0.811523394	1.424370226
555	BOVINEHD0100008194	1	27952236	-1.472565336	0.851186796	1.472565336
556	BOVINEHD0100008219	1	28059651	-0.641574144	0.283037486	0.641574144
557	BTB_01285304	1	28217099	0.964347973	0.475121816	0.964347973
558	BOVINEHD0100008251	1	28218133	-0.948921433	0.465135863	0.948921433
559	BOVINEHD0100008253	1	28226466	-1.416571117	0.805185064	1.416571117
560	BOVINEHD0100008286	1	28320522	1.70276979	1.052511586	1.70276979
561	BOVINEHD0100008305	1	28380950	0.416344994	0.16931026	0.416344994
562	BOVINEHD0100008319	1	28418905	1.391698762	0.78512004	1.391698762
563	BTB_01285832	1	28434475	-0.19602531	0.073353882	0.19602531
564	BOVINEHD0100008340	1	28498566	0.116475669	0.042260784	0.116475669
565	BOVINEHD0100008344	1	28517150	-0.152009442	0.055922453	0.152009442
566	BOVINEHD0100008372	1	28638172	-0.604998413	0.263460044	0.604998413
567	BOVINEHD0100008385	1	28697573	0.15157106	0.055751683	0.15157106
568	BOVINEHD0100008390	1	28721601	0.520157909	0.219716166	0.520157909
569	BOVINEHD0100008407	1	28789243	0.404018107	0.163549663	0.404018107
570	BOVINEHD0100008434	1	28875723	-0.5894963	0.255293739	0.5894963
571	BOVINEHD0100008448	1	28937820	0.672425395	0.299891102	0.672425395
572	BTB_00012128	1	29047612	0.008404344	0.002922021	0.008404344
573	BOVINEHD0100008493	1	29073038	0.533649566	0.226517808	0.533649566
574	BOVINEHD0100008499	1	29081811	0.136942219	0.050085026	0.136942219
575	BOVINEHD0100008500	1	29083738	-0.211745698	0.07971727	0.211745698
576	BOVINEHD0100008552	1	29241168	-0.526760024	0.223037267	0.526760024
577	BOVINEHD0100008565	1	29284399	-0.659609503	0.292852015	0.659609503
578	BOVINEHD0100008596	1	29397222	-0.538300908	0.228876216	0.538300908
579	BTB_00012425	1	29424487	-1.040638353	0.525720456	1.040638353
580	BTB_00012448	1	29451206	-0.26666852	0.102524447	0.26666852
581	BTB_01734642	1	29520198	1.219752554	0.652555439	1.219752554
582	BOVINEHD0100008632	1	29558781	-0.943708226	0.461779816	0.943708226
583	BOVINEHD0100008650	1	29653101	0.197472455	0.073936623	0.197472455
584	BOVINEHD0100008657	1	29692035	-0.358181039	0.142542158	0.358181039
585	ARS_BFGL_BAC_11193	1	29747969	0.103703928	0.037439224	0.103703928
586	BOVINEHD0100008674	1	29759652	0.786021345	0.364662065	0.786021345
587	BOVINEHD0100008680	1	29773499	0.221744303	0.083802524	0.221744303
588	BOVINEHD0100008695	1	29835507	1.765101936	1.110437041	1.765101936
589	BOVINEHD0100008702	1	29875513	-0.981119344	0.486071735	0.981119344
590	BOVINEHD0100008703	1	29876367	-0.966639763	0.476612365	0.966639763
591	BOVINEHD0100008718	1	29911597	3.18476129	2.839011174	3.18476129
592	BOVINEHD0100008719	1	29915443	0.511906596	0.21558501	0.511906596
593	ARS_BFGL_NGS_114084	1	29944908	0.898801147	0.433257855	0.898801147
594	ARS_USMARC_PARENT_DQ451555_RS29010795	1	29963400	2.031904687	1.375065344	2.031904687
595	BOVINEHD0100008747	1	30007106	-1.106616307	0.571120651	1.106616307
596	BOVINEHD0100008753	1	30041841	0.098214415	0.035381183	0.098214415
597	BTA_59299_NO_RS	1	30241742	1.062196475	0.540386652	1.062196475
598	BOVINEHD0100008819	1	30319974	-0.346232413	0.137172365	0.346232413
599	BOVINEHD0100046935	1	30375775	0.087695871	0.031461763	0.087695871
600	BOVINEHD0100008846	1	30413589	-0.761990289	0.350601073	0.761990289
601	BOVINEHD0100008880	1	30579095	0.447342821	0.184005719	0.447342821
602	BOVINEHD0100008921	1	30743768	-0.431017893	0.176228934	0.431017893
603	BOVINEHD0100008928	1	30751532	-0.454482017	0.187432926	0.454482017
604	BTA_97531_NO_RS	1	30759148	0.388482475	0.156356786	0.388482475
605	BOVINEHD0100008936	1	30780515	-1.205763013	0.642238752	1.205763013
606	BOVINEHD0100008942	1	30838507	1.14196499	0.596075881	1.14196499
607	BTB_01490270	1	30840833	2.492352518	1.896538311	2.492352518
608	BOVINEHD0100008949	1	30889246	-0.775634411	0.358560717	0.775634411
609	BOVINEHD0100008966	1	30989618	0.153682074	0.056574532	0.153682074
610	BOVINEHD0100008981	1	31038611	0.210183268	0.079081558	0.210183268
611	BOVINEHD0100008992	1	31061735	1.61524561	0.973640337	1.61524561
612	BOVINEHD0100009014	1	31106821	2.093897652	1.440463239	2.093897652
613	BTA_87372_NO_RS	1	31151496	2.985796569	2.548458049	2.985796569
614	BOVINEHD0100009027	1	31166494	1.665734967	1.018787681	1.665734967
615	BTA_41946_NO_RS	1	31171747	-0.509447894	0.214358217	0.509447894
616	BOVINEHD0100009029	1	31172763	0.696241442	0.313115701	0.696241442
617	BOVINEHD0100009055	1	31283697	-0.111317048	0.040307684	0.111317048
618	BOVINEHD0100009078	1	31362589	0.443998993	0.182406001	0.443998993
619	BOVINEHD0100009081	1	31371669	-0.117229952	0.042547002	0.117229952
620	BOVINEHD0100009083	1	31378418	-0.145928788	0.053558737	0.145928788
621	BOVINEHD0100009112	1	31478048	0.527414562	0.223367282	0.527414562
622	BOVINEHD0100009123	1	31536620	-0.54117823	0.230338599	0.54117823
623	BTA_110980_NO_RS	1	31606418	1.514350226	0.886267044	1.514350226
624	BOVINEHD0100009150	1	31664947	1.171271652	0.617101564	1.171271652
625	BTB_01335860	1	31755884	0.425102941	0.173431786	0.425102941
626	BOVINEHD0100009170	1	31791701	0.351272734	0.139432179	0.351272734
627	BOVINEHD0100009190	1	31915959	-1.184910794	0.626990992	1.184910794
628	BOVINEHD0100046945	1	31992379	0.932224217	0.454419942	0.932224217
629	BOVINEHD0100009204	1	32007517	0.809996811	0.378883975	0.809996811
630	BOVINEHD0100009206	1	32026365	-0.401213698	0.162245705	0.401213698
631	BOVINEHD0100009242	1	32251093	0.365197297	0.145715743	0.365197297
632	BOVINEHD0100009245	1	32271609	0.472156462	0.195986638	0.472156462
633	ARS_BFGL_NGS_64530	1	32272564	0.773992174	0.357599373	0.773992174
634	BOVINEHD0100009248	1	32277720	-0.13120293	0.047878749	0.13120293
635	BTB_01755357	1	32304105	-0.074643026	0.026641782	0.074643026
636	BOVINEHD0100009268	1	32373318	2.088708177	1.434931774	2.088708177
637	BOVINEHD0100009285	1	32462900	0.594831061	0.258095225	0.594831061
638	BTB_00014368	1	32511532	1.130206849	0.587725853	1.130206849
639	BOVINEHD0100009301	1	32562321	1.348413326	0.750739304	1.348413326
640	BOVINEHD0100009316	1	32637598	-0.249405417	0.09525893	0.249405417
641	BOVINEHD0100009331	1	32715278	0.501606654	0.210458603	0.501606654
642	BOVINEHD0100046948	1	32779433	0.997796326	0.49705677	0.997796326
643	BOVINEHD0100009340	1	32825542	1.211245317	0.646273371	1.211245317
644	BOVINEHD0100009358	1	32893803	-0.041933542	0.014774921	0.041933542
645	BOVINEHD0100009361	1	32895890	-0.10036497	0.036186409	0.10036497
646	BOVINEHD0100009379	1	32971278	0.583920732	0.252375646	0.583920732
647	BTB_00014929	1	32993823	1.359579616	0.759543131	1.359579616
648	BOVINEHD0100009431	1	33167489	2.331307254	1.704715251	2.331307254
649	BOVINEHD0100009432	1	33171398	0.15892683	0.058624481	0.15892683
650	BOVINEHD0100009455	1	33252705	0.51272607	0.215994323	0.51272607
651	BOVINEHD0100009460	1	33279806	1.633242295	0.989623506	1.633242295
652	BTB_00016647	1	33342088	-1.000992125	0.499172859	1.000992125
653	BOVINEHD0100009489	1	33414690	0.526405175	0.222858412	0.526405175
654	BOVINEHD0100009497	1	33434892	0.928728799	0.452188816	0.928728799
655	BOVINEHD0100009504	1	33448629	1.039628259	0.525037271	1.039628259
656	BOVINEHD0100009511	1	33486218	0.54572002	0.232652338	0.54572002
657	BOVINEHD0100009524	1	33516390	-0.424533173	0.173162923	0.424533173
658	HAPMAP48855_BTA_69221	1	33560583	-0.920697338	0.447078256	0.920697338
659	BOVINEHD0100009552	1	33584316	-0.231477402	0.087807745	0.231477402
660	BOVINEHD0100009560	1	33609997	-0.142039676	0.052052553	0.142039676
661	BOVINEHD0100009571	1	33635289	0.311539906	0.121828648	0.311539906
662	BOVINEHD0100009582	1	33660956	1.584509052	0.946622176	1.584509052
663	BOVINEHD0100009617	1	33769696	-0.514761816	0.217012067	0.514761816
664	BOVINEHD0100009644	1	33868836	0.203189679	0.076244882	0.203189679
665	ARS_BFGL_NGS_21650	1	33938765	-0.651891964	0.288639211	0.651891964
666	BOVINEHD0100009676	1	34000374	-0.374690955	0.150034026	0.374690955
667	BOVINEHD4100000182	1	34062866	0.538684717	0.229071132	0.538684717
668	BOVINEHD0100009739	1	34305408	-0.370273509	0.148021253	0.370273509
669	BOVINEHD0100009743	1	34328087	-0.201309849	0.075484862	0.201309849
670	BOVINEHD0100009748	1	34383697	0.294777613	0.11454618	0.294777613
671	BOVINEHD0100009767	1	34475008	0.712318001	0.322148707	0.712318001
672	HAPMAP49364_BTA_89353	1	34500276	0.685741563	0.307262247	0.685741563
673	BOVINEHD0100009776	1	34526378	-0.932705875	0.454727714	0.932705875
674	BOVINEHD0100009791	1	34562100	1.749874977	1.096151261	1.749874977
675	BTB_01965833	1	34602877	1.804300852	1.147616658	1.804300852
676	BOVINEHD0100009808	1	34629115	1.570059987	0.934042706	1.570059987
677	BOVINEHD0100009809	1	34638715	-0.977046007	0.483403319	0.977046007
678	BOVINEHD0100009820	1	34665250	-0.611255895	0.266778504	0.611255895
679	BOVINEHD0100009837	1	34727430	0.660237191	0.293195513	0.660237191
680	UA_IFASA_4161	1	34824930	-0.400643889	0.161981061	0.400643889
681	BOVINEHD0100009866	1	34847770	0.203556373	0.076393259	0.203556373
682	BOVINEHD0100009885	1	34876348	-0.191875869	0.071686385	0.191875869
683	BOVINEHD0100009951	1	35119772	-0.287440707	0.111385365	0.287440707
684	BTA_111133_NO_RS	1	35149839	1.754093742	1.10010049	1.754093742
685	BOVINEHD0100009974	1	35193383	-0.107991593	0.039052682	0.107991593
686	BOVINEHD0100009976	1	35197382	-0.334179626	0.131800064	0.334179626
687	BOVINEHD0100010000	1	35292924	2.174648217	1.527880279	2.174648217
688	BTB_00016701	1	35345339	1.385395455	0.780070952	1.385395455
689	BOVINEHD0100010042	1	35440283	-0.635601522	0.279810771	0.635601522
690	BOVINEHD0100010045	1	35447187	-0.495915492	0.207640508	0.495915492
691	BOVINEHD0100010080	1	35575565	1.543564352	0.911177005	1.543564352
692	BOVINEHD0100010081	1	35581164	-0.605795543	0.26388207	0.605795543
693	BOVINEHD0100010083	1	35588887	-0.844871633	0.399917815	0.844871633
694	BOVINEHD0100010085	1	35590453	0.284616355	0.110172934	0.284616355
695	BOVINEHD0100010090	1	35596762	-1.590219129	0.951614836	1.590219129
696	BOVINEHD0100010127	1	35679889	-1.454870726	0.836525385	1.454870726
697	BOVINEHD0100010129	1	35682324	0.711368915	0.321613061	0.711368915
698	BOVINEHD0100010144	1	35702194	0.745800665	0.341237267	0.745800665
699	BOVINEHD0100010155	1	35734837	1.085072663	0.556127903	1.085072663
700	BOVINEHD0100010157	1	35738253	-0.501868787	0.210588652	0.501868787
701	BTB_00016906	1	35774336	1.157469054	0.607161044	1.157469054
702	BOVINEHD0100010173	1	35792521	-1.092096123	0.560997728	1.092096123
703	BOVINEHD0100010183	1	35833095	-1.064485765	0.541953648	1.064485765
704	BOVINEHD0100010200	1	35889570	1.21449275	0.648668342	1.21449275
705	HAPMAP24792_BTA_123860	1	35964827	1.581720478	0.944188372	1.581720478
706	BOVINEHD0100010243	1	36026109	-0.754625802	0.346330716	0.754625802
707	BOVINEHD0100010265	1	36187640	0.174684401	0.064831624	0.174684401
708	BOVINEHD0100010280	1	36283052	-0.507864148	0.21356901	0.507864148
709	BOVINEHD0100010281	1	36287659	-0.747933365	0.342465777	0.747933365
710	BOVINEHD0100010285	1	36292771	-1.760262216	1.105886965	1.760262216
711	ARS_BFGL_NGS_116830	1	36325004	-0.834309334	0.393503956	0.834309334
712	BTB_00017988	1	36393512	1.260181106	0.682764205	1.260181106
713	BOVINEHD0100010327	1	36422327	0.850873503	0.403579269	0.850873503
714	ARS_BFGL_NGS_110234	1	36436645	1.210618542	0.645811561	1.210618542
715	BOVINEHD0100010337	1	36451736	0.138691044	0.050759194	0.138691044
716	ARS_BFGL_BAC_4996	1	36459510	-0.13908214	0.050910082	0.13908214
717	BOVINEHD0100010386	1	36646095	-1.007883499	0.503748056	1.007883499
718	BOVINEHD0100010446	1	36900585	-0.92490579	0.449753401	0.92490579
719	BOVINEHD0100010451	1	36914553	-0.697208516	0.313656656	0.697208516
720	BOVINEHD0100010456	1	36920529	-0.373792487	0.149624159	0.373792487
721	BOVINEHD0100010467	1	36972599	0.106007718	0.038305491	0.106007718
722	BOVINEHD0100010466	1	36974210	-1.173141493	0.618453423	1.173141493
723	HAPMAP50634_BTA_26738	1	36991506	-0.775947518	0.358744109	0.775947518
724	BOVINEHD0100010482	1	37017156	2.96706457	2.52192751	2.96706457
725	BOVINEHD0100010484	1	37023305	0.526325028	0.22281802	0.526325028
726	BOVINEHD0100010490	1	37049626	0.495200486	0.207287186	0.495200486
727	BOVINEHD0100010501	1	37099278	0.371388827	0.148528871	0.371388827
728	BOVINEHD0100010503	1	37114060	0.222395204	0.084069497	0.222395204
729	BOVINEHD0100010510	1	37149255	0.400974155	0.162134439	0.400974155
730	HAPMAP49369_BTA_89952	1	37219767	-0.080619385	0.028842648	0.080619385
731	BOVINEHD0100010569	1	37344301	-0.186228055	0.069424876	0.186228055
732	DPI_27	1	37381473	2.272964147	1.637737356	2.272964147
733	BOVINEHD0100010585	1	37392841	0.732903633	0.333840454	0.732903633
734	BOVINEHD0100010590	1	37409004	0.196822863	0.073674967	0.196822863
735	BOVINEHD0100010629	1	37533231	-1.082139967	0.554099614	1.082139967
736	BOVINEHD0100010664	1	37638872	0.349304476	0.138548789	0.349304476
737	BOVINEHD4100000205	1	37780384	-0.925179247	0.449927438	0.925179247
738	BOVINEHD0100010728	1	37797982	2.351922456	1.728700602	2.351922456
739	BOVINEHD0100010730	1	37799842	0.242057043	0.092193244	0.242057043
740	ARS_BFGL_NGS_23720	1	37942216	0.449988243	0.1852738	0.449988243
741	BOVINEHD0100010851	1	38123223	0.352226179	0.139860529	0.352226179
742	BOVINEHD0100010849	1	38126431	0.669311783	0.298175993	0.669311783
743	BOVINEHD0100010863	1	38181686	-0.170590661	0.063212074	0.170590661
744	BOVINEHD0100010880	1	38216343	0.583805461	0.252315423	0.583805461
745	BOVINEHD0100010881	1	38217684	-0.206497118	0.077584618	0.206497118
746	BOVINEHD0100010889	1	38226609	-0.998070124	0.497237925	0.998070124
747	BOVINEHD0100010892	1	38232700	-0.507823852	0.213548941	0.507823852
748	BOVINEHD0100010931	1	38305832	-0.348683047	0.138270127	0.348683047
749	BOVINEHD0100010966	1	38434232	0.298075273	0.115972145	0.298075273
750	BOVINEHD0100046704	1	38511828	-0.616388541	0.269509951	0.616388541
751	BOVINEHD0100010993	1	38565517	0.31557941	0.123596372	0.31557941
752	BOVINEHD0100011022	1	38637289	0.009851158	0.003427023	0.009851158
753	BOVINEHD0100011028	1	38645180	1.147683414	0.600154531	1.147683414
754	BOVINEHD0100011031	1	38667604	0.13683051	0.050041992	0.13683051
755	BOVINEHD0100011048	1	38705830	1.231338984	0.661153002	1.231338984
756	ARS_BFGL_NGS_85768	1	38707374	-0.337362318	0.133214373	0.337362318
757	BOVINEHD0100011060	1	38756399	-0.117880374	0.042793941	0.117880374
758	BOVINEHD0100011063	1	38768583	-0.521894055	0.220588161	0.521894055
759	BOVINEHD0100011078	1	38852988	1.499047775	0.873345161	1.499047775
760	BOVINEHD0100011094	1	38931086	-0.743875329	0.340129511	0.743875329
761	BOVINEHD0100011106	1	38982590	-0.758834732	0.348769076	0.758834732
762	BOVINEHD0100011161	1	39261885	-0.074613682	0.026631001	0.074613682
763	BOVINEHD0100011176	1	39289631	-0.13208481	0.04821714	0.13208481
764	ARS_BFGL_NGS_26011	1	39292042	0.609509299	0.265850971	0.609509299
765	BTA_96881_NO_RS	1	39365760	-0.011106966	0.003865827	0.011106966
766	BOVINEHD0100011233	1	39512737	1.143127964	0.59690443	1.143127964
767	BOVINEHD0100011234	1	39521029	1.07766082	0.55100762	1.07766082
768	BOVINEHD0100011235	1	39528886	1.117372955	0.578667767	1.117372955
769	BOVINEHD0100011241	1	39551444	1.335985859	0.740994428	1.335985859
770	BOVINEHD0100011260	1	39622536	-0.221919643	0.083874429	0.221919643
771	BOVINEHD0100011261	1	39628444	0.322330945	0.126561979	0.322330945
772	BOVINEHD0100011265	1	39641648	-0.609962247	0.266091415	0.609962247
773	BOVINEHD0100011267	1	39652009	-0.32615987	0.128249996	0.32615987
774	BOVINEHD0100011270	1	39659562	0.068105579	0.024245881	0.068105579
775	BOVINEHD0100011271	1	39660911	-0.001983236	0.000687768	0.001983236
776	BOVINEHD0100011284	1	39728631	0.42267022	0.172284537	0.42267022
777	BOVINEHD0100011314	1	39853010	0.144307886	0.052930458	0.144307886
778	BOVINEHD0100011370	1	39999162	0.008057646	0.002801094	0.008057646
779	BTB_00018760	1	40036006	0.324371758	0.127461135	0.324371758
780	BOVINEHD0100011400	1	40133788	-0.269198743	0.103596842	0.269198743
781	BOVINEHD0100011448	1	40352369	0.318202208	0.124746787	0.318202208
782	BOVINEHD0100011469	1	40467149	-0.07570157	0.027030865	0.07570157
783	BOVINEHD0100011489	1	40559679	0.311444694	0.121787042	0.311444694
784	ARS_BFGL_NGS_86662	1	40576723	0.322612512	0.126685958	0.322612512
785	HAPMAP45471_BTA_117823	1	40748287	0.796998406	0.371149474	0.796998406
786	BTB_01250478	1	40763708	-0.00698559	0.002427376	0.00698559
787	BOVINEHD0100011530	1	40775686	0.168779818	0.062497237	0.168779818
788	BOVINEHD0100011533	1	40799754	0.96620027	0.476326384	0.96620027
789	BOVINEHD0100011534	1	40805432	0.926621001	0.45084544	0.926621001
790	BTB_01952363	1	40834252	0.262673882	0.100835291	0.262673882
791	BOVINEHD0100011540	1	40840864	0.9048553	0.437062657	0.9048553
792	BOVINEHD0100011548	1	40887282	1.758505805	1.104237861	1.758505805
793	BOVINEHD0100011553	1	40906949	-0.576476453	0.248495197	0.576476453
794	BOVINEHD0100011578	1	40976215	-0.639307841	0.28181174	0.639307841
795	BOVINEHD0100011588	1	41045547	0.145353196	0.053335544	0.145353196
796	BOVINEHD0100011609	1	41123236	-0.283197998	0.109564973	0.283197998
797	BOVINEHD0100011619	1	41187461	2.260543657	1.623650649	2.260543657
798	ARS_BFGL_NGS_45335	1	41245618	-1.670735621	1.023311203	1.670735621
799	BOVINEHD0100011672	1	41290222	-0.405951407	0.164450007	0.405951407
800	BOVINEHD0100011695	1	41368243	0.174162443	0.064624856	0.174162443
801	BOVINEHD0100011707	1	41409114	-1.213641217	0.648039974	1.213641217
802	BOVINEHD0100011729	1	41499352	-0.538937368	0.229199465	0.538937368
803	HAPMAP47786_BTA_95575	1	41562654	-0.173563764	0.064387795	0.173563764
804	BOVINEHD0100011748	1	41564856	0.055240673	0.01956631	0.055240673
805	BOVINEHD0100011772	1	41663950	-0.03596855	0.012643287	0.03596855
806	BOVINEHD0100011786	1	41728692	0.68242892	0.305423076	0.68242892
807	BOVINEHD0100011787	1	41733801	1.465413008	0.84524664	1.465413008
808	BOVINEHD0100011790	1	41738720	0.380444391	0.15266456	0.380444391
809	HAPMAP38486_BTA_30602	1	41750066	1.082339663	0.55423763	1.082339663
810	BOVINEHD0100011803	1	41795018	-0.202300838	0.075885392	0.202300838
811	HAPMAP33759_BTA_160998	1	41811776	0.86371965	0.411457247	0.86371965
812	BOVINEHD0100011828	1	41887637	0.236202459	0.089762272	0.236202459
813	BOVINEHD0100011829	1	41892062	0.779779686	0.360991333	0.779779686
814	ARS_BFGL_NGS_106725	1	41948372	-0.475680234	0.197703779	0.475680234
815	BOVINEHD0100011866	1	42010987	-0.244041271	0.093019462	0.244041271
816	BOVINEHD0100011871	1	42024365	0.042030291	0.014809578	0.042030291
817	BOVINEHD0100011886	1	42074262	-0.046147345	0.016286768	0.046147345
818	ARS_BFGL_NGS_118356	1	42104562	0.032505228	0.011410212	0.032505228
819	BOVINEHD0100011903	1	42107409	0.436148782	0.178664165	0.436148782
820	BOVINEHD0100011907	1	42111821	0.637561346	0.280868282	0.637561346
821	BOVINEHD0100011908	1	42114031	0.634588842	0.279264826	0.634588842
822	BOVINEHD0100011909	1	42114573	0.6375424	0.280858053	0.6375424
823	BOVINEHD0100011910	1	42115621	0.6375424	0.280858053	0.6375424
824	BOVINEHD0100011911	1	42116318	0.475594506	0.197661957	0.475594506
825	BOVINEHD0100011914	1	42119551	0.629174919	0.276351814	0.629174919
826	BOVINEHD0100011915	1	42120482	0.629174919	0.276351814	0.629174919
827	ARS_BFGL_NGS_63816	1	42127597	-0.82493905	0.38784559	0.82493905
828	BOVINEHD0100011947	1	42196442	-1.131423165	0.588587347	1.131423165
829	BOVINEHD0100011948	1	42201789	-1.131423165	0.588587347	1.131423165
830	BOVINEHD0100011959	1	42245957	-0.654923572	0.290291756	0.654923572
831	BOVINEHD0100012011	1	42417413	-0.539692716	0.229583264	0.539692716
832	BOVINEHD0100012015	1	42431975	0.990676421	0.492355111	0.990676421
833	BOVINEHD0100012043	1	42520715	-0.139783683	0.051180853	0.139783683
834	BOVINEHD0100012037	1	42545766	1.218151453	0.651371146	1.218151453
835	BOVINEHD0100012072	1	42636685	0.32897753	0.129495041	0.32897753
836	BOVINEHD0100012100	1	42640647	0.524048114	0.221671394	0.524048114
837	BOVINEHD0100012082	1	42665290	0.187508396	0.069936732	0.187508396
838	BOVINEHD0100012114	1	42839528	-0.613452833	0.267946602	0.613452833
839	BTB_00019582	1	42863111	0.940984194	0.460029925	0.940984194
840	ARS_BFGL_NGS_10059	1	42912279	-0.223003205	0.084318987	0.223003205
841	BOVINEHD0100012151	1	42964174	-1.195610408	0.63479547	1.195610408
842	BOVINEHD0100012159	1	43009295	-0.758619404	0.348644187	0.758619404
843	ARS_BFGL_NGS_106220	1	43119017	0.91551657	0.443793407	0.91551657
844	BOVINEHD0100012231	1	43262699	-0.573311331	0.246850752	0.573311331
845	BOVINEHD0100012240	1	43291991	-0.809147227	0.378376702	0.809147227
846	BOVINEHD0100012248	1	43324481	-0.440531337	0.180750747	0.440531337
847	BOVINEHD0100012258	1	43408424	-0.076979692	0.027501081	0.076979692
848	BOVINEHD0100012292	1	43560831	-0.099957164	0.036033614	0.099957164
849	BOVINEHD0100012303	1	43603470	-1.257216674	0.680529188	1.257216674
850	BOVINEHD0100012304	1	43604168	-1.093961364	0.562293941	1.093961364
851	BOVINEHD0100012307	1	43624625	-1.619168321	0.977113852	1.619168321
852	BOVINEHD0100012310	1	43651112	2.243966482	1.604943566	2.243966482
853	BTA_89708_NO_RS	1	43658641	0.593249376	0.25726366	0.593249376
854	BOVINEHD0100012326	1	43687186	-0.111266122	0.040288441	0.111266122
855	BOVINEHD0100012329	1	43701078	0.099132058	0.035724612	0.099132058
856	BOVINEHD0100012362	1	43774210	0.70315722	0.316991008	0.70315722
857	BTA_89719_NO_RS	1	43831502	-1.060454281	0.539195369	1.060454281
858	BOVINEHD0100012388	1	43839051	-1.158640445	0.60800204	1.158640445
859	BOVINEHD0100012398	1	43866977	-0.50490576	0.212096935	0.50490576
860	BOVINEHD0100012399	1	43868238	1.021125827	0.5125861	1.021125827
861	BOVINEHD0100012441	1	43988567	-0.338723824	0.133820337	0.338723824
862	BOVINEHD0100012450	1	44010211	-0.554216931	0.236998729	0.554216931
863	ARS_BFGL_NGS_118112	1	44026431	0.222598233	0.084152797	0.222598233
864	BOVINEHD0100012470	1	44081059	3.000671028	2.569625904	3.000671028
865	BOVINEHD0100012491	1	44170144	-0.290149104	0.112550278	0.290149104
866	BOVINEHD0100012520	1	44278622	0.44368238	0.182254712	0.44368238
867	ARS_BFGL_NGS_118317	1	44288613	0.704336671	0.317653502	0.704336671
868	ARS_BFGL_NGS_57355	1	44475537	0.358358617	0.142622293	0.358358617
869	BTA_89748_NO_RS	1	44532954	0.261012632	0.100134229	0.261012632
870	BOVINEHD0100012646	1	44718880	0.289849233	0.112421191	0.289849233
871	BOVINEHD0100012926	1	44942006	-0.84186657	0.398089166	0.84186657
872	BOVINEHD0100012930	1	44956505	-0.080258475	0.02870945	0.080258475
873	BOVINEHD0100046984	1	45016357	1.345489595	0.748441641	1.345489595
874	BOVINEHD0100012947	1	45054598	0.009843015	0.003424179	0.009843015
875	ARS_BFGL_NGS_31349	1	45090218	1.661316835	1.014798903	1.661316835
876	BOVINEHD0100012992	1	45207841	1.398858412	0.790872683	1.398858412
877	BTB_01462237	1	45213341	0.088913433	0.031913838	0.088913433
878	BOVINEHD0100013021	1	45287658	-0.533743223	0.226565227	0.533743223
879	BOVINEHD0100013042	1	45360481	-0.022713019	0.007941944	0.022713019
880	BTB_01781942	1	45485067	1.89971312	1.240552926	1.89971312
881	BOVINEHD0100013094	1	45536670	-1.332254611	0.738079556	1.332254611
882	BOVINEHD0100013097	1	45544351	-1.313859933	0.723783344	1.313859933
883	ARS_BFGL_NGS_34687	1	45555607	0.255391145	0.097768044	0.255391145
884	BOVINEHD0100013134	1	45711700	1.660981514	1.014496467	1.660981514
885	BOVINEHD0100013145	1	45758983	-0.430837801	0.176143609	0.430837801
886	BOVINEHD4100000248	1	45775920	-1.15826884	0.607735194	1.15826884
887	BOVINEHD0100013159	1	45855944	-1.164204198	0.612003174	1.164204198
888	BOVINEHD0100013160	1	45862200	-0.584243625	0.252544365	0.584243625
889	BOVINEHD0100013166	1	45906035	-0.580764338	0.250728138	0.580764338
890	BOVINEHD0100013168	1	45929898	3.351188839	3.094390767	3.351188839
891	BOVINEHD0100013183	1	46003609	-0.581859941	0.251299633	0.581859941
892	BOVINEHD0100013193	1	46057263	-0.980572249	0.485713002	0.980572249
893	BOVINEHD0100013198	1	46078837	-1.003374265	0.500752497	1.003374265
894	BOVINEHD0100013223	1	46185873	0.062422656	0.022172975	0.062422656
895	BOVINEHD0100013226	1	46198882	-0.306810421	0.119765276	0.306810421
896	BTB_00468485	1	46294957	1.675511455	1.027640115	1.675511455
897	BOVINEHD0100013246	1	46305113	-0.42355597	0.172702035	0.42355597
898	BTB_00468476	1	46322462	2.671878931	2.122468233	2.671878931
899	BOVINEHD0100013262	1	46361196	-0.044404858	0.015660986	0.044404858
900	BTB_01608930	1	46425212	2.39905254	1.784162756	2.39905254
901	BOVINEHD0100013299	1	46511752	0.29343036	0.113964551	0.29343036
902	BOVINEHD0100013332	1	46656021	0.615594532	0.269086841	0.615594532
903	BOVINEHD0100013333	1	46656897	-1.213896573	0.64822838	1.213896573
904	HAPMAP39710_BTA_108633	1	46659142	-0.948505503	0.464867761	0.948505503
905	BOVINEHD0100013337	1	46661804	-0.808467354	0.377970937	0.808467354
906	BOVINEHD0100013348	1	46719026	3.201861436	2.864731639	3.201861436
907	BOVINEHD0100013349	1	46724100	-0.820680202	0.385283654	0.820680202
908	BOVINEHD0100013354	1	46738162	-1.043954392	0.527965795	1.043954392
909	BOVINEHD0100013356	1	46751260	-0.768449553	0.354361472	0.768449553
910	BOVINEHD0100013400	1	46904986	0.104171287	0.037614837	0.104171287
911	BOVINEHD0100013405	1	46917187	-0.969487209	0.478466837	0.969487209
912	BOVINEHD0100013416	1	46963727	3.084255716	2.690237615	3.084255716
913	BOVINEHD0100046447	1	46971244	-0.542711911	0.231119167	0.542711911
914	BOVINEHD0100013435	1	47048153	0.087713812	0.031468422	0.087713812
915	HAPMAP55429_RS29012753	1	47050759	0.057945654	0.020546362	0.057945654
916	BTB_02090792	1	47079462	-1.053689717	0.53457997	1.053689717
917	BOVINEHD0100013462	1	47169607	0.146966234	0.053961262	0.146966234
918	BOVINEHD0100013464	1	47182115	1.650839595	1.005369087	1.650839595
919	BOVINEHD0100013470	1	47220514	-0.26039571	0.099874094	0.26039571
920	BOVINEHD0100013475	1	47249572	-0.479218674	0.199432016	0.479218674
921	BOVINEHD0100013489	1	47324789	-0.746601156	0.3416982	0.746601156
922	BOVINEHD0100013493	1	47336936	-0.745497746	0.341062899	0.745497746
923	BTB_01202377	1	47439819	1.397769328	0.789996417	1.397769328
924	HAPMAP60003_RS29024905	1	47489244	-1.397360806	0.789667836	1.397360806
925	BOVINEHD0100013538	1	47561548	-0.433151417	0.177240551	0.433151417
926	BOVINEHD0100013553	1	47621645	-0.994650017	0.494976919	0.994650017
927	BOVINEHD0100013559	1	47629137	-1.411162981	0.800802956	1.411162981
928	BOVINEHD0100013574	1	47653430	-2.25209553	1.614103655	2.25209553
929	BOVINEHD4100000261	1	47657093	-0.443633039	0.182231138	0.443633039
930	ARS_BFGL_NGS_105365	1	47660239	-1.105757573	0.570519904	1.105757573
931	HAPMAP49948_BTA_29490	1	47815773	2.439959435	1.833010393	2.439959435
932	BOVINEHD0100013652	1	47941818	-0.393785137	0.158803465	0.393785137
933	HAPMAP59092_RS29024583	1	48061029	2.437778781	1.83038979	2.437778781
934	BOVINEHD0100013694	1	48122638	-1.118151481	0.579215586	1.118151481
935	BOVINEHD0100013702	1	48141645	-1.288284499	0.70410989	1.288284499
936	BOVINEHD0100013703	1	48142719	0.678851785	0.303441124	0.678851785
937	BOVINEHD0100013723	1	48227408	-0.613213445	0.267819245	0.613213445
938	BOVINEHD0100013734	1	48259597	-0.751630545	0.34459908	0.751630545
939	BOVINEHD0100013754	1	48371609	-1.297673744	0.711304924	1.297673744
940	BOVINEHD0100013759	1	48413037	-1.496920648	0.871555796	1.496920648
941	BOVINEHD0100013762	1	48425332	-3.137545884	2.768610431	3.137545884
942	BTB_01146838	1	48436492	3.671842498	3.618328944	3.671842498
943	BOVINEHD0100046998	1	48470928	-0.975144956	0.482159922	0.975144956
944	BOVINEHD0100013784	1	48511647	-2.029832669	1.37290514	2.029832669
945	BOVINEHD0100013789	1	48521763	-1.190256751	0.630885315	1.190256751
946	ARS_BFGL_NGS_83459	1	48538897	0.055544306	0.019676218	0.055544306
947	BOVINEHD0100013812	1	48601984	-2.093784302	1.440342308	2.093784302
948	BOVINEHD0100013825	1	48659168	-1.141593408	0.595811253	1.141593408
949	BOVINEHD0100013906	1	48843312	0.22215354	0.083970362	0.22215354
950	BTB_01077379	1	48869448	-2.079046229	1.424660853	2.079046229
951	BOVINEHD0100013916	1	48898667	-0.035176403	0.012360956	0.035176403
952	BOVINEHD0100013935	1	48975013	-1.530603141	0.900086377	1.530603141
953	BOVINEHD0100013939	1	48999627	-0.853003291	0.404881493	0.853003291
954	BOVINEHD0100013960	1	49115281	0.901509918	0.43495866	0.901509918
955	BOVINEHD0100013963	1	49127159	-0.864900626	0.412184308	0.864900626
956	BOVINEHD0100013974	1	49166458	-0.269671929	0.103797608	0.269671929
957	BOVINEHD0100013987	1	49240759	-0.648516349	0.286802692	0.648516349
958	BTB_01615915	1	49314301	0.74334446	0.339824289	0.74334446
959	BOVINEHD0100014018	1	49385318	-1.178385149	0.622251126	1.178385149
960	BOVINEHD0100014026	1	49433047	0.255222987	0.097697409	0.255222987
961	BOVINEHD0100014035	1	49461962	-2.357586322	1.735319611	2.357586322
962	BOVINEHD0100014045	1	49503240	-0.895950446	0.431470648	0.895950446
963	BOVINEHD0100014069	1	49629008	-0.282106266	0.109097428	0.282106266
964	BOVINEHD0100014074	1	49639628	-0.09648031	0.034732848	0.09648031
965	BOVINEHD0100014132	1	49892469	-1.087018213	0.557475141	1.087018213
966	BTB_00022097	1	50009545	-1.588297463	0.949933254	1.588297463
967	BOVINEHD0100014195	1	50120706	-1.128682536	0.586646952	1.128682536
968	BOVINEHD0100014213	1	50179504	-0.618166466	0.270458111	0.618166466
969	BOVINEHD0100014223	1	50215571	0.782852712	0.36279695	0.782852712
970	BOVINEHD0100014264	1	50337081	-0.484025274	0.201785987	0.484025274
971	BOVINEHD0100014275	1	50403484	1.065934868	0.542946495	1.065934868
972	BOVINEHD0100014281	1	50421718	-0.208337826	0.078331626	0.208337826
973	BOVINEHD0100014290	1	50448045	-0.013068249	0.004552012	0.013068249
974	BOVINEHD0100014291	1	50452718	3.262196449	2.956431424	3.262196449
975	BOVINEHD0100014306	1	50493683	2.201980719	1.558043103	2.201980719
976	BOVINEHD0100014345	1	50620013	-1.490453381	0.866125711	1.490453381
977	ARS_BFGL_NGS_101533	1	50631100	1.006706542	0.502965501	1.006706542
978	BOVINEHD0100014356	1	50645729	-2.152137287	1.503256514	2.152137287
979	BOVINEHD0100047006	1	50652920	1.102759927	0.568424875	1.102759927
980	BOVINEHD0100014365	1	50677920	0.2912341	0.113017568	0.2912341
981	HAPMAP42747_BTA_97910	1	50856429	-1.144989034	0.598231327	1.144989034
982	BOVINEHD0100014411	1	50857445	-0.846083618	0.400656203	0.846083618
983	BOVINEHD0100014416	1	50877837	0.521241228	0.220260159	0.521241228
984	BOVINEHD0100014463	1	51064062	-0.97357045	0.481131052	0.97357045
985	BOVINEHD0100014465	1	51066287	-0.97357045	0.481131052	0.97357045
986	BOVINEHD0100014466	1	51069801	-0.97357045	0.481131052	0.97357045
987	BOVINEHD0100014467	1	51070788	-1.084062104	0.555428646	1.084062104
988	ARS_BFGL_NGS_80227	1	51199296	1.932305712	1.27309533	1.932305712
989	BOVINEHD0100014524	1	51312689	-1.57054832	0.934466585	1.57054832
990	BOVINEHD0100014529	1	51329696	-0.081060938	0.029005657	0.081060938
991	BOVINEHD0100014531	1	51337525	2.996993248	2.564383743	2.996993248
992	BOVINEHD0100014539	1	51382802	-2.050798457	1.394839622	2.050798457
993	BOVINEHD0100014544	1	51398156	-0.304277488	0.118663002	0.304277488
994	BOVINEHD0100014552	1	51418134	-0.343126012	0.135783495	0.343126012
995	BOVINEHD0100014557	1	51439606	-0.789278583	0.366582853	0.789278583
996	BOVINEHD0100014589	1	51585202	2.381701107	1.763642179	2.381701107
997	BOVINEHD0100014598	1	51605499	0.75138395	0.34445665	0.75138395
998	BOVINEHD0100014607	1	51633100	-0.740607953	0.338252431	0.740607953
999	ARS_BFGL_NGS_29536	1	51674103	-0.515779877	0.217521529	0.515779877
1000	BOVINEHD0100014627	1	51681944	-1.063765555	0.541460473	1.063765555
1001	BOVINEHD0100014642	1	51722807	-1.072986044	0.547788106	1.072986044
1002	ARS_BFGL_NGS_26781	1	51729431	1.505171431	0.878505787	1.505171431
1003	BOVINEHD0100014645	1	51731966	-1.815438741	1.15828703	1.815438741
1004	BOVINEHD0100014673	1	51827217	-1.267467611	0.68827127	1.267467611
1005	UA_IFASA_5103	1	51980212	-0.099422815	0.035833478	0.099422815
1006	BOVINEHD0100014739	1	52050659	-1.30166724	0.714374822	1.30166724
1007	BOVINEHD0100014752	1	52109969	-1.050023413	0.532085187	1.050023413
1008	BOVINEHD0100014790	1	52286632	-1.200561979	0.638421064	1.200561979
1009	BOVINEHD0100014798	1	52308970	0.061854653	0.021966291	0.061854653
1010	ARS_BFGL_NGS_89588	1	52418784	0.665764602	0.296225943	0.665764602
1011	BOVINEHD0100014847	1	52425281	1.117701974	0.578899259	1.117701974
1012	BTB_00026002	1	52459222	-0.632563335	0.278173862	0.632563335
1013	BOVINEHD0100014901	1	52554823	2.480733641	1.882356543	2.480733641
1014	BOVINEHD0100014903	1	52566445	-1.603327931	0.963122602	1.603327931
1015	BOVINEHD0100014905	1	52573157	-1.353261095	0.754555854	1.353261095
1016	HAPMAP24136_BTA_124014	1	52692977	-0.244568109	0.093239031	0.244568109
1017	BOVINEHD0100014944	1	52729247	-1.076811661	0.550422234	1.076811661
1018	BOVINEHD0100014971	1	52799876	-0.869457296	0.414994045	0.869457296
1019	BOVINEHD0100014988	1	52848948	1.207379008	0.643426901	1.207379008
1020	BOVINEHD0100015031	1	52981448	-0.006845964	0.002378726	0.006845964
1021	BOVINEHD0100015032	1	52982066	1.09744626	0.564718989	1.09744626
1022	BOVINEHD0100015063	1	53130145	-0.897148513	0.432221421	0.897148513
1023	BOVINEHD0100015081	1	53180951	-0.71265462	0.32233876	0.71265462
1024	BOVINEHD0100015084	1	53182936	-0.71265462	0.32233876	0.71265462
1025	ARS_BFGL_NGS_18743	1	53214714	1.111549762	0.574577003	1.111549762
1026	BOVINEHD0100015125	1	53257324	1.202679563	0.639974256	1.202679563
1027	BOVINEHD0100015164	1	53450486	-0.270640828	0.104208907	0.270640828
1028	BOVINEHD0100015205	1	53606026	-0.657064996	0.291460875	0.657064996
1029	ARS_BFGL_BAC_20881	1	53635724	1.707397462	1.056761775	1.707397462
1030	BOVINEHD0100015227	1	53669931	-0.269248164	0.103617808	0.269248164
1031	BOVINEHD0100015265	1	53775267	-0.682934727	0.305703665	0.682934727
1032	ARS_BFGL_NGS_31009	1	53798049	0.590302311	0.255716415	0.590302311
1033	BOVINEHD0100015273	1	53817557	1.259104932	0.681952464	1.259104932
1034	BTA_110335_NO_RS	1	53841380	1.259104932	0.681952464	1.259104932
1035	BOVINEHD0100015281	1	53892174	1.959963354	1.301029356	1.959963354
1036	ARS_BFGL_NGS_40967	1	53953481	1.642307876	0.997720666	1.642307876
1037	BOVINEHD0100015330	1	54010481	0.369773754	0.147793922	0.369773754
1038	ARS_BFGL_NGS_24057	1	54078858	2.15715713	1.50873045	2.15715713
1039	BOVINEHD4100000297	1	54126069	-1.120556976	0.580909595	1.120556976
1040	ARS_BFGL_NGS_114712	1	54134361	2.396510499	1.781149016	2.396510499
1041	BOVINEHD0100015399	1	54260445	-0.491259415	0.205342604	0.491259415
1042	BOVINEHD0100015421	1	54346602	-0.933799769	0.455426993	0.933799769
1043	BOVINEHD0100015432	1	54388909	-0.933799769	0.455426993	0.933799769
1044	BOVINEHD0100015446	1	54407270	-0.771778324	0.356304846	0.771778324
1045	BTB_01712147	1	54417168	2.226677159	1.585547148	2.226677159
1046	BOVINEHD0100015453	1	54432110	1.090378476	0.559805165	1.090378476
1047	BTB_01315615	1	54445733	0.687557308	0.308271882	0.687557308
1048	BTA_21826_NO_RS	1	54530063	2.498358043	1.903889465	2.498358043
1049	BOVINEHD0100015487	1	54573637	-0.087574763	0.03141682	0.087574763
1050	BOVINEHD0100015511	1	54675528	0.325302574	0.127871661	0.325302574
1051	BOVINEHD0100015521	1	54708778	-0.517108913	0.218187107	0.517108913
1052	HAPMAP39813_BTA_21834	1	54732278	-0.778809419	0.360421892	0.778809419
1053	BOVINEHD0100015570	1	54898775	1.730544233	1.078141476	1.730544233
1054	BOVINEHD0100015593	1	54986808	-0.305702459	0.119282877	0.305702459
1055	BOVINEHD0100015609	1	55068954	0.287603768	0.111455436	0.287603768
1056	BOVINEHD0100046457	1	55145319	-0.191277054	0.071446162	0.191277054
1057	BOVINEHD0100015635	1	55184834	0.535551877	0.227481515	0.535551877
1058	BOVINEHD0100015665	1	55338266	-0.770202818	0.355384584	0.770202818
1059	ARS_BFGL_NGS_85105	1	55417768	1.279714177	0.697570193	1.279714177
1060	BOVINEHD0100015691	1	55453512	-0.147575553	0.054197821	0.147575553
1061	BOVINEHD0100015708	1	55486740	-0.033042693	0.011601351	0.033042693
1062	BOVINEHD0100015709	1	55492736	-2.231912551	1.591408277	2.231912551
1063	BOVINEHD0100015725	1	55549990	-0.196820654	0.073674078	0.196820654
1064	BOVINEHD0100015729	1	55557675	1.180131088	0.623517792	1.180131088
1065	HAPMAP33225_BTA_151395	1	55580815	2.832443136	2.335416483	2.832443136
1066	BOVINEHD0100015738	1	55585698	-0.71447408	0.323366667	0.71447408
1067	BOVINEHD0100015745	1	55596080	2.249282595	1.610931024	2.249282595
1068	BOVINEHD0100015803	1	55741898	-2.035376309	1.37868843	2.035376309
1069	BOVINEHD0100015816	1	55808407	-0.984126702	0.488045528	0.984126702
1070	BOVINEHD0100015839	1	55899903	1.211911643	0.646764476	1.211911643
1071	BOVINEHD0100015845	1	55927365	-1.092402727	0.561210712	1.092402727
1072	BOVINEHD0100015866	1	56035720	-1.421074871	0.808842542	1.421074871
1073	BOVINEHD0100015883	1	56114116	-2.026752154	1.369696575	2.026752154
1074	BTA_25876_NO_RS	1	56134816	0.839396172	0.396588168	0.839396172
1075	BOVINEHD0100015913	1	56192827	-1.691568439	1.042257282	1.691568439
1076	BOVINEHD0100015945	1	56236490	-1.620430965	0.978233132	1.620430965
1077	BOVINEHD0100015952	1	56248102	-1.304361948	0.716449569	1.304361948
1078	BTA_25809_NO_RS	1	56253478	-1.60028647	0.960446901	1.60028647
1079	BOVINEHD0100015994	1	56351817	-0.873173956	0.417291055	0.873173956
1080	BOVINEHD0100016005	1	56362063	-2.056064805	1.400375944	2.056064805
1081	BOVINEHD0100016051	1	56449363	-1.136920322	0.592487415	1.136920322
1082	ARS_BFGL_NGS_59270	1	56483517	-0.872929191	0.417139638	0.872929191
1083	BOVINEHD0100016075	1	56487055	-1.25527841	0.679069555	1.25527841
1084	BOVINEHD0100016145	1	56657123	-1.29942435	0.712649948	1.29942435
1085	BOVINEHD0100047023	1	56668076	-1.006830214	0.503047707	1.006830214
1086	HAPMAP39218_BTA_25795	1	56722807	-2.510708032	1.9190515	2.510708032
1087	BOVINEHD0100016222	1	56848601	-1.508897564	0.881652715	1.508897564
1088	BOVINEHD0100016233	1	56878719	-0.683373529	0.305947151	0.683373529
1089	BOVINEHD0100016236	1	56895324	-0.530473169	0.224911232	0.530473169
1090	BOVINEHD0100016238	1	56903414	-2.300587109	1.669282319	2.300587109
1091	BOVINEHD0100016244	1	56912413	-1.447898288	0.83077979	1.447898288
1092	BOVINEHD0100016261	1	56930833	-1.390072108	0.783815665	1.390072108
1093	BOVINEHD0100016271	1	56948329	-1.537537007	0.906011791	1.537537007
1094	BOVINEHD0100016294	1	57006702	-1.946612659	1.287508645	1.946612659
1095	BOVINEHD0100016297	1	57014867	-0.189667224	0.07080088	0.189667224
1096	BOVINEHD0100047024	1	57022922	-0.46954061	0.194714464	0.46954061
1097	BOVINEHD0100016301	1	57073398	-1.00837185	0.5040729	1.00837185
1098	HAPMAP38147_BTA_25404	1	57217658	-0.565718278	0.242918943	0.565718278
1099	HAPMAP55498_SS46527080	1	57309255	0.933726522	0.455380156	0.933726522
1100	BOVINEHD0100016375	1	57359712	0.101298642	0.036536412	0.101298642
1101	BOVINEHD0100016376	1	57361207	-1.245565569	0.671775527	1.245565569
1102	BOVINEHD0100016412	1	57503581	-0.256638984	0.098292465	0.256638984
1103	BOVINEHD0100016450	1	57673185	-1.352270955	0.753775642	1.352270955
1104	BOVINEHD0100016451	1	57676170	-1.220835244	0.653356797	1.220835244
1105	BOVINEHD0100016464	1	57749461	-0.867547824	0.413815763	0.867547824
1106	BOVINEHD0100016479	1	57824017	-0.898755282	0.433229079	0.898755282
1107	BOVINEHD0100016480	1	57827268	-1.772288863	1.117210191	1.772288863
1108	BOVINEHD0100016481	1	57828702	-0.369231706	0.14754744	0.369231706
1109	BOVINEHD0100016515	1	57910066	-0.991166944	0.492678465	0.991166944
1110	BOVINEHD0100016541	1	57995836	-0.598227916	0.259883849	0.598227916
1111	ARS_BFGL_NGS_40337	1	58000696	0.366784477	0.146435754	0.366784477
1112	HAPMAP36459_SCAFFOLD9563_462	1	58250592	-0.36914389	0.147507517	0.36914389
1113	BOVINEHD0100016636	1	58270789	-1.329754795	0.736129512	1.329754795
1114	BOVINEHD0100016667	1	58387843	-1.341082823	0.744984375	1.341082823
1115	BOVINEHD0100016678	1	58436655	-1.223280672	0.655168339	1.223280672
1116	BOVINEHD0100016707	1	58583667	0.384674148	0.154604972	0.384674148
1117	BOVINEHD0100016724	1	58658398	-1.481974572	0.859030062	1.481974572
1118	BOVINEHD0100016734	1	58703580	0.081168608	0.029045414	0.081168608
1119	BTA_96949_NO_RS	1	58773333	2.362361212	1.740909522	2.362361212
1120	BTA_31615_NO_RS	1	58830804	1.930697952	1.271480517	1.930697952
1121	BOVINEHD0100016761	1	58868154	-1.032853701	0.520464467	1.032853701
1122	ARS_USMARC_PARENT_DQ404150_RS29012530	1	58965351	-2.298908101	1.667356394	2.298908101
1123	UA_IFASA_2169	1	58991146	-2.399144865	1.784272259	2.399144865
1124	BOVINEHD4100000334	1	59000655	-2.133347255	1.482853601	2.133347255
1125	BOVINEHD0100016856	1	59068389	-0.800578091	0.373273828	0.800578091
1126	BOVINEHD0100016861	1	59100709	0.775845981	0.358684633	0.775845981
1127	BTB_00028136	1	59116837	-0.058685191	0.020814665	0.058685191
1128	BOVINEHD0100016878	1	59159905	1.739380059	1.086356014	1.739380059
1129	BOVINEHD0100016918	1	59263066	-0.072470462	0.025844219	0.072470462
1130	BOVINEHD0100016909	1	59271042	1.482363656	0.859355094	1.482363656
1131	BTB_00028484	1	59401302	-0.754143431	0.346051642	0.754143431
1132	BOVINEHD0100016955	1	59474636	0.399480217	0.161440915	0.399480217
1133	HAPMAP48717_BTA_31633	1	59520349	0.557361081	0.238612924	0.557361081
1134	HAPMAP31065_BTA_123406	1	59686995	0.052139413	0.018445216	0.052139413
1135	BOVINEHD0100017033	1	59817809	0.562208214	0.241107655	0.562208214
1136	BOVINEHD0100017034	1	59818512	1.126739029	0.58527254	1.126739029
1137	BOVINEHD0100017038	1	59835851	0.23668053	0.089960397	0.23668053
1138	BOVINEHD0100017040	1	59846873	1.037093015	0.523324111	1.037093015
1139	BOVINEHD0100017076	1	59960792	0.630987304	0.277325919	0.630987304
1140	ARS_BFGL_NGS_36297	1	59980590	0.822089531	0.386130765	0.822089531
1141	BOVINEHD0100017084	1	59981879	-0.148237976	0.054455118	0.148237976
1142	BOVINEHD0100017100	1	60022262	0.272091135	0.104825091	0.272091135
1143	ARS_BFGL_NGS_115239	1	60022954	0.874222334	0.417939837	0.874222334
1144	BOVINEHD0100017103	1	60030850	0.929673307	0.452791281	0.929673307
1145	BOVINEHD0100017108	1	60050439	0.684607188	0.306632038	0.684607188
1146	BOVINEHD0100017114	1	60070574	1.367277265	0.765638607	1.367277265
1147	BTA_23353_NO_RS	1	60247154	1.294180845	0.708624574	1.294180845
1148	BOVINEHD0100017193	1	60265996	-0.808042377	0.377717379	0.808042377
1149	BOVINEHD0100017196	1	60269239	-0.808042377	0.377717379	0.808042377
1150	BOVINEHD0100017230	1	60376195	1.055741182	0.53597797	1.055741182
1151	BOVINEHD0100017237	1	60398365	-1.827558159	1.16995123	1.827558159
1152	BOVINEHD0100017249	1	60427755	0.225116469	0.085187007	0.225116469
1153	BTB_00029666	1	60476588	-0.680277451	0.304230524	0.680277451
1154	BOVINEHD0100017294	1	60541588	-0.888890525	0.427056504	0.888890525
1155	BOVINEHD0100017336	1	60634118	-0.545195213	0.232384646	0.545195213
1156	HAPMAP35167_VSWCP1D5775A_SCF01	1	60638907	-0.851644418	0.404050454	0.851644418
1157	BOVINEHD0100017358	1	60698131	-0.686322669	0.30758525	0.686322669
1158	BOVINEHD0100017377	1	60783267	-0.034206386	0.01201547	0.034206386
1159	BTB_02006134	1	60806613	1.096453685	0.564027846	1.096453685
1160	BOVINEHD0100017441	1	60992087	0.095635561	0.034417331	0.095635561
1161	BOVINEHD0100017457	1	61065793	-0.087232805	0.03128994	0.087232805
1162	BOVINEHD0100017503	1	61182460	1.256051377	0.679651485	1.256051377
1163	BOVINEHD0100017507	1	61191720	0.019897236	0.006949581	0.019897236
1164	BOVINEHD4100000345	1	61192620	-1.655281896	1.009362262	1.655281896
1165	BOVINEHD0100017508	1	61193765	0.13194617	0.048163926	0.13194617
1166	BTB_00030699	1	61219155	2.324225367	1.696514111	2.324225367
1167	BOVINEHD0100017522	1	61227527	-0.181561528	0.067563353	0.181561528
1168	BOVINEHD0100017530	1	61249019	-0.63250193	0.278140809	0.63250193
1169	BOVINEHD0100017531	1	61252921	-0.557268111	0.238565148	0.557268111
1170	BOVINEHD0100017572	1	61367805	-0.430222663	0.175852239	0.430222663
1171	BOVINEHD0100017611	1	61516953	1.170689491	0.616680927	1.170689491
1172	BOVINEHD0100017624	1	61542780	-0.600105465	0.260874084	0.600105465
1173	BOVINEHD0100017639	1	61574308	-1.428005032	0.814485014	1.428005032
1174	BOVINEHD0100017653	1	61667434	-0.213822725	0.080563473	0.213822725
1175	BOVINEHD0100017678	1	61750329	-0.691090705	0.310239726	0.691090705
1176	BOVINEHD0100017687	1	61790517	0.182696771	0.068015625	0.182696771
1177	BOVINEHD0100017693	1	61817959	-0.057847786	0.020510867	0.057847786
1178	BOVINEHD0100017703	1	61868695	0.849352642	0.402650307	0.849352642
1179	BOVINEHD0100017710	1	61908265	1.499458517	0.873690874	1.499458517
1180	BTB_01806856	1	62003821	2.096453306	1.443191143	2.096453306
1181	BOVINEHD0100017729	1	62009095	1.087887487	0.558077519	1.087887487
1182	BTB_00031464	1	62207514	-0.939623995	0.459157105	0.939623995
1183	BOVINEHD0100017789	1	62229112	0.89826584	0.43292204	0.89826584
1184	BOVINEHD0100017797	1	62247467	-1.071552629	0.546802453	1.071552629
1185	BOVINEHD0100047038	1	62418605	0.265708427	0.102118029	0.265708427
1186	BOVINEHD0100017838	1	62427513	-1.372313424	0.769638231	1.372313424
1187	BOVINEHD0100017839	1	62433558	0.171631493	0.06362338	0.171631493
1188	BOVINEHD0100017852	1	62477355	-0.080128112	0.028661348	0.080128112
1189	BOVINEHD0100017864	1	62509204	-0.196926179	0.073716574	0.196926179
1190	BOVINEHD0100017884	1	62573164	-1.026414156	0.516132665	1.026414156
1191	BTB_01285049	1	62594967	2.340531265	1.715426569	2.340531265
1192	BOVINEHD0100017904	1	62635151	-1.329348313	0.735812641	1.329348313
1193	BTB_01285245	1	62673903	-1.073581547	0.548197802	1.073581547
1194	BOVINEHD0100017949	1	62729731	-1.053200918	0.534247088	1.053200918
1195	BOVINEHD0100017958	1	62753172	0.078756713	0.028155609	0.078756713
1196	BOVINEHD0100017968	1	62787181	-0.613665015	0.268059501	0.613665015
1197	BOVINEHD0100017997	1	62893437	1.240799551	0.668208803	1.240799551
1198	BOVINEHD0100018000	1	62909148	-1.096932466	0.564361184	1.096932466
1199	BOVINEHD0100018013	1	62980996	-0.162928789	0.060194056	0.162928789
1200	BOVINEHD0100018025	1	63064063	1.848159242	1.189906601	1.848159242
1201	HAPMAP49061_BTA_122268	1	63139698	-0.689908776	0.309581019	0.689908776
1202	BOVINEHD0100018044	1	63162754	2.092130707	1.438578682	2.092130707
1203	BOVINEHD0100018065	1	63279200	0.43150233	0.176458507	0.43150233
1204	BOVINEHD0100018071	1	63299411	3.33069112	3.062328321	3.33069112
1205	BOVINEHD0100018072	1	63303886	0.07382087	0.026339806	0.07382087
1206	BOVINEHD0100018073	1	63325667	0.477261764	0.198475737	0.477261764
1207	ARS_BFGL_NGS_105436	1	63346740	1.803796644	1.147134727	1.803796644
1208	BOVINEHD0100018100	1	63404913	1.928047896	1.268820994	1.928047896
1209	ARS_BFGL_NGS_3132	1	63427104	0.04008145	0.014111995	0.04008145
1210	BOVINEHD0100018110	1	63459684	-0.041752444	0.014710058	0.041752444
1211	BTB_00640138	1	63473042	2.367696241	1.747165778	2.367696241
1212	BOVINEHD0100018118	1	63480439	-1.84676859	1.188554458	1.84676859
1213	BOVINEHD0100018133	1	63570901	0.484716102	0.202124912	0.484716102
1214	BOVINEHD0100018150	1	63653083	-1.349445819	0.751551448	1.349445819
1215	BOVINEHD0100018154	1	63674970	-2.417717153	1.806368692	2.417717153
1216	BTB_00639914	1	63715778	0.092801012	0.033360102	0.092801012
1217	BOVINEHD0100018167	1	63720913	-1.59368626	0.954652282	1.59368626
1218	BOVINEHD0100018193	1	63786520	-1.545915052	0.913195122	1.545915052
1219	BOVINEHD0100018236	1	63870809	-0.901757176	0.435114036	0.901757176
1220	BOVINEHD0100018240	1	63878643	-1.1763497	0.620775795	1.1763497
1221	BOVINEHD0100018264	1	63986224	-0.217263846	0.081968231	0.217263846
1222	BOVINEHD0100018285	1	64036974	-0.378002251	0.151546739	0.378002251
1223	BTB_00033060	1	64135672	1.421895521	0.809509789	1.421895521
1224	ARS_BFGL_NGS_71757	1	64171919	2.143542598	1.493907074	2.143542598
1225	BOVINEHD0100018336	1	64248652	-0.573431377	0.246913063	0.573431377
1226	BOVINEHD0100018338	1	64249749	-0.850744305	0.403500322	0.850744305
1227	BOVINEHD0100018347	1	64262857	-0.407696669	0.165263779	0.407696669
1228	BOVINEHD0100018359	1	64301765	-1.602195938	0.962126338	1.602195938
1229	BOVINEHD0100018403	1	64496512	0.803711344	0.375136791	0.803711344
1230	BOVINEHD0100018406	1	64509376	1.078136988	0.551335988	1.078136988
1231	BOVINEHD0100018407	1	64514617	1.078136988	0.551335988	1.078136988
1232	BOVINEHD0100018416	1	64552297	1.077934985	0.551196676	1.077934985
1233	BOVINEHD0100018417	1	64558618	-2.004194534	1.346312668	2.004194534
1234	ARS_BFGL_NGS_112600	1	64627775	-1.060028699	0.538904525	1.060028699
1235	BOVINEHD0100018434	1	64645261	-2.00972083	1.352023274	2.00972083
1236	BOVINEHD0100018436	1	64650527	-1.891287794	1.232206618	1.891287794
1237	BTB_00027149	1	64679107	-1.251734239	0.676404068	1.251734239
1238	BOVINEHD0100018463	1	64779321	1.028147892	0.517297503	1.028147892
1239	BOVINEHD0100047042	1	64810783	0.466966236	0.193464569	0.466966236
1240	BOVINEHD0100018507	1	64957913	0.31410456	0.122950389	0.31410456
1241	HAPMAP32539_BTA_124026	1	64978225	0.308444753	0.120477532	0.308444753
1242	BOVINEHD0100018546	1	65130589	-0.377901875	0.151500834	0.377901875
1243	BOVINEHD0100018573	1	65247830	0.523587144	0.221439457	0.523587144
1244	BOVINEHD0100018596	1	65338675	-0.90651476	0.438107756	0.90651476
1245	BOVINEHD0100018600	1	65346036	-0.66023395	0.293193739	0.66023395
1246	BOVINEHD0100018616	1	65373929	0.801399813	0.373762086	0.801399813
1247	BOVINEHD0100018648	1	65509479	0.328485286	0.129277358	0.328485286
1248	BOVINEHD0100018651	1	65512640	0.860511054	0.409484295	0.860511054
1249	ARS_BFGL_NGS_115763	1	65535489	-0.175864055	0.065299222	0.175864055
1250	BOVINEHD0100018685	1	65645450	1.226704952	0.657708603	1.226704952
1251	BOVINEHD0100018692	1	65691897	1.13789198	0.593177891	1.13789198
1252	BOVINEHD0100018723	1	65838513	-1.209965532	0.64533057	1.209965532
1253	BOVINEHD0100018745	1	65881852	-1.341499663	0.745311099	1.341499663
1254	BOVINEHD0100018750	1	65891201	-1.276635862	0.695227714	1.276635862
1255	BOVINEHD0100018751	1	65896572	-1.276635862	0.695227714	1.276635862
1256	BOVINEHD0100018752	1	65897621	-1.276635862	0.695227714	1.276635862
1257	BOVINEHD0100018753	1	65898802	-1.276635862	0.695227714	1.276635862
1258	BOVINEHD0100018754	1	65899267	-1.276635862	0.695227714	1.276635862
1259	BOVINEHD0100018755	1	65900740	-1.276635862	0.695227714	1.276635862
1260	BOVINEHD0100018756	1	65903343	-1.276635862	0.695227714	1.276635862
1261	BOVINEHD0100018769	1	65930905	-1.142940418	0.596770782	1.142940418
1262	BOVINEHD0100018771	1	65933130	-1.142940418	0.596770782	1.142940418
1263	BOVINEHD0100018773	1	65935952	-1.142940418	0.596770782	1.142940418
1264	BOVINEHD0100018775	1	65943436	-1.142940418	0.596770782	1.142940418
1265	BOVINEHD0100018777	1	65945275	-1.142940418	0.596770782	1.142940418
1266	BOVINEHD0100018778	1	65946185	-1.145039503	0.598267327	1.145039503
1267	BOVINEHD0100018779	1	65947904	-1.145039503	0.598267327	1.145039503
1268	BOVINEHD0100018780	1	65948649	-1.145039503	0.598267327	1.145039503
1269	BOVINEHD0100018783	1	65952684	-1.014892185	0.508418099	1.014892185
1270	BOVINEHD0100018786	1	65957301	-1.14678856	0.599515514	1.14678856
1271	BOVINEHD0100018788	1	65959284	-1.14678856	0.599515514	1.14678856
1272	BOVINEHD0100018789	1	65959744	-1.142499454	0.596456595	1.142499454
1273	BOVINEHD0100018803	1	65985145	-1.14696756	0.599643315	1.14696756
1274	BOVINEHD0100018804	1	65987639	-1.14696756	0.599643315	1.14696756
1275	BOVINEHD0100018806	1	65992322	-1.14696756	0.599643315	1.14696756
1276	ARS_BFGL_NGS_38335	1	66021770	-1.637223208	0.993175377	1.637223208
1277	BOVINEHD0100018824	1	66033633	-0.890536201	0.428083922	0.890536201
1278	BTA_33604_NO_RS	1	66059883	-0.728340284	0.331236515	0.728340284
1279	BOVINEHD0100018846	1	66078787	-0.516266491	0.217765159	0.516266491
1280	ARS_BFGL_NGS_36705	1	66188904	0.248259589	0.09477984	0.248259589
1281	BOVINEHD0100018879	1	66227463	0.160857426	0.059381082	0.160857426
1282	BOVINEHD0100018880	1	66231699	0.962132584	0.473682686	0.962132584
1283	BOVINEHD0100018885	1	66256957	1.596749719	0.95733981	1.596749719
1284	ARS_BFGL_BAC_19447	1	66310896	0.999356013	0.498089068	0.999356013
1285	BOVINEHD0100018909	1	66397664	-1.273546229	0.692880059	1.273546229
1286	BOVINEHD0100018925	1	66485440	-1.333300705	0.738896261	1.333300705
1287	BOVINEHD0100018936	1	66526580	-0.091082151	0.032720117	0.091082151
1288	BOVINEHD0100018966	1	66638798	-0.759345522	0.349065396	0.759345522
1289	BOVINEHD0100018989	1	66694865	-0.96987385	0.478718863	0.96987385
1290	BTB_00026096	1	66710186	0.346144199	0.137132883	0.346144199
1291	BOVINEHD0100019026	1	66813632	-0.579115116	0.249868593	0.579115116
1292	BOVINEHD0100019043	1	66931462	0.020397639	0.007125776	0.020397639
1293	BOVINEHD0100019071	1	67063660	-0.57143651	0.245878209	0.57143651
1294	BOVINEHD0100019081	1	67087125	-0.088479325	0.031752608	0.088479325
1295	BTB_00032205	1	67133845	1.866395917	1.207706431	1.866395917
1296	BOVINEHD0100019095	1	67155317	0.653354033	0.289435816	0.653354033
1297	BOVINEHD0100019136	1	67292692	0.683194168	0.305847618	0.683194168
1298	BOVINEHD0100019150	1	67330069	0.094862991	0.034128951	0.094862991
1299	BOVINEHD0100019157	1	67358073	0.826605518	0.388849735	0.826605518
1300	BOVINEHD0100019161	1	67370277	0.708943117	0.320245345	0.708943117
1301	BOVINEHD0100019174	1	67415658	1.500141972	0.874266264	1.500141972
1302	HAPMAP41826_BTA_31654	1	67423265	1.333738429	0.739238118	1.333738429
1303	BOVINEHD0100019197	1	67460873	0.01839851	0.006422287	0.01839851
1304	ARS_BFGL_NGS_117312	1	67466120	2.14195157	1.492179475	2.14195157
1305	BOVINEHD0100046738	1	67470933	1.131369439	0.588549283	1.131369439
1306	BOVINEHD0100019211	1	67499378	-0.606590775	0.264303296	0.606590775
1307	BOVINEHD0100019218	1	67507854	-0.086996971	0.031202456	0.086996971
1308	BOVINEHD0100019226	1	67517134	0.595828071	0.258619815	0.595828071
1309	BOVINEHD0100019238	1	67554727	-0.095924136	0.034525092	0.095924136
1310	BOVINEHD0100019254	1	67594873	0.291500902	0.11313253	0.291500902
1311	BOVINEHD0100019287	1	67686039	-0.146289768	0.053698761	0.146289768
1312	BOVINEHD0100019290	1	67693645	1.105038885	0.57001733	1.105038885
1313	BOVINEHD0100019314	1	67760033	0.705156193	0.318114097	0.705156193
1314	ARS_BFGL_NGS_111491	1	67859165	-0.031987738	0.011226255	0.031987738
1315	BOVINEHD0100019357	1	67894682	2.403192329	1.789076164	2.403192329
1316	HAPMAP50666_BTA_34589	1	67935062	-0.029416319	0.010313273	0.029416319
1317	BOVINEHD0100019443	1	68162686	-0.548299427	0.233969321	0.548299427
1318	BOVINEHD0100019448	1	68183121	0.339689123	0.134250305	0.339689123
1319	BOVINEHD0100019456	1	68229277	0.920466872	0.446931934	0.920466872
1320	BOVINEHD0100019459	1	68236462	0.609891756	0.266053991	0.609891756
1321	BOVINEHD0100019478	1	68279869	0.167185412	0.061868631	0.167185412
1322	BOVINEHD0100019488	1	68304713	0.02011465	0.007026125	0.02011465
1323	BOVINEHD0100019566	1	68492520	0.339846336	0.134320359	0.339846336
1324	BOVINEHD0100019580	1	68550730	-0.427202497	0.174423403	0.427202497
1325	ARS_BFGL_NGS_118306	1	68623214	-0.423557814	0.172702904	0.423557814
1326	BOVINEHD0100019643	1	68671975	-0.169855815	0.062921875	0.169855815
1327	BOVINEHD0100019653	1	68681340	1.000372157	0.498762071	1.000372157
1328	BOVINEHD0100019662	1	68691265	-1.465643109	0.845437451	1.465643109
1329	BOVINEHD0100019663	1	68692024	-1.465643109	0.845437451	1.465643109
1330	BOVINEHD0100019679	1	68712546	0.444807278	0.182792371	0.444807278
1331	BOVINEHD0100019719	1	68811691	0.43782483	0.179461439	0.43782483
1332	BOVINEHD0100019799	1	68937762	-0.588027667	0.254524123	0.588027667
1333	BOVINEHD4100000396	1	68979562	1.281154058	0.69866706	1.281154058
1334	BOVINEHD0100019828	1	68998337	0.684511988	0.306579168	0.684511988
1335	BOVINEHD0100019839	1	69015751	-0.174289665	0.064675246	0.174289665
1336	BOVINEHD0100019841	1	69017745	-0.109347224	0.039563905	0.109347224
1337	BOVINEHD0100019872	1	69050380	0.286530382	0.11099432	0.286530382
1338	BOVINEHD0100019874	1	69051592	0.80291211	0.37466127	0.80291211
1339	BOVINEHD0100019881	1	69058360	-0.422328808	0.172123678	0.422328808
1340	BOVINEHD0100019960	1	69203332	1.862597262	1.203988326	1.862597262
1341	BOVINEHD0100019964	1	69206592	0.528972936	0.224153557	0.528972936
1342	BOVINEHD0100019967	1	69213596	-1.245266021	0.671551116	1.245266021
1343	ARS_BFGL_NGS_62687	1	69262270	0.362585589	0.14453265	0.362585589
1344	BOVINEHD0100020036	1	69353986	-0.713797335	0.32298421	0.713797335
1345	BOVINEHD0100020040	1	69359275	1.815447509	1.158295448	1.815447509
1346	BOVINEHD0100020071	1	69485416	-0.059821198	0.021227108	0.059821198
1347	BOVINEHD0100020082	1	69529426	-0.250320458	0.095641806	0.250320458
1348	BOVINEHD0100020090	1	69554797	0.656272333	0.291027942	0.656272333
1349	ARS_BFGL_NGS_111283	1	69585403	1.35084706	0.752654265	1.35084706
1350	BOVINEHD0100020121	1	69661412	-0.441741842	0.181328142	0.441741842
1351	BOVINEHD0100020137	1	69745276	-0.434703858	0.17797754	0.434703858
1352	BOVINEHD0100020141	1	69761781	-0.363017802	0.144728295	0.363017802
1353	HAPMAP41227_BTA_32644	1	69870271	1.153498989	0.60431438	1.153498989
1354	BOVINEHD0100020206	1	70062791	1.019581848	0.511552486	1.019581848
1355	BOVINEHD0100020216	1	70101852	-0.772479712	0.356714797	0.772479712
1356	BOVINEHD0100020272	1	70221107	-0.709022087	0.32028984	0.709022087
1357	BOVINEHD0100047056	1	70304040	-0.560805193	0.240384768	0.560805193
1358	HAPMAP50667_BTA_34616	1	70362584	1.249895245	0.675022784	1.249895245
1359	BOVINEHD0100020314	1	70377189	-0.988088496	0.490650529	0.988088496
1360	BOVINEHD0100020320	1	70389802	1.606101668	0.965565782	1.606101668
1361	BOVINEHD0100020386	1	70508681	1.580796327	0.943382432	1.580796327
1362	BOVINEHD0100020393	1	70527905	-1.276207736	0.694902197	1.276207736
1363	BOVINEHD0100020415	1	70559726	-0.836919067	0.395085173	0.836919067
1364	BOVINEHD0100020418	1	70569417	-1.619395044	0.977314788	1.619395044
1365	BOVINEHD0100020468	1	70669368	-1.225029401	0.656465089	1.225029401
1366	BOVINEHD0100020487	1	70777432	-1.071605789	0.546838995	1.071605789
1367	BOVINEHD0100020513	1	70861174	1.497679976	0.87219436	1.497679976
1368	BOVINEHD0100020530	1	70957022	-0.556528634	0.238185239	0.556528634
1369	BOVINEHD0100020536	1	70978463	-0.86241311	0.410653438	0.86241311
1370	HAPMAP40324_BTA_34602	1	70995564	-0.67704917	0.302443962	0.67704917
1371	BOVINEHD0100020555	1	71060171	-0.420383185	0.171207677	0.420383185
1372	BOVINEHD0100020573	1	71108391	-1.989229809	1.330907828	1.989229809
1373	ARS_BFGL_NGS_56509	1	71132759	-2.461977045	1.859575211	2.461977045
1374	BOVINEHD0100020590	1	71159570	-0.716616037	0.324578177	0.716616037
1375	BOVINEHD0100020617	1	71268058	1.717184896	1.065777391	1.717184896
1376	BOVINEHD0100020633	1	71338285	0.876819539	0.419548715	0.876819539
1377	BOVINEHD0100020657	1	71428989	-0.411603862	0.16708904	0.411603862
1378	ARS_BFGL_NGS_37507	1	71493393	0.173901282	0.06452143	0.173901282
1379	BOVINEHD0100020684	1	71538273	0.094513636	0.033998602	0.094513636
1380	BOVINEHD4100000415	1	71547775	-0.696060887	0.313014738	0.696060887
1381	BOVINEHD0100020686	1	71570414	-0.630614868	0.277125658	0.630614868
1382	BOVINEHD0100020694	1	71667274	2.128876954	1.478019758	2.128876954
1383	BOVINEHD0100020712	1	71771340	-0.481800186	0.200695369	0.481800186
1384	ARS_BFGL_NGS_118075	1	71834357	0.500358815	0.20983983	0.500358815
1385	BOVINEHD0100020747	1	71906154	1.255235048	0.679036916	1.255235048
1386	BOVINEHD0100020788	1	72041800	0.307598665	0.120108699	0.307598665
1387	BOVINEHD0100020796	1	72055544	-1.999704884	1.341681933	1.999704884
1388	BOVINEHD0100020803	1	72074777	-1.114022643	0.576312726	1.114022643
1389	BOVINEHD0100020835	1	72137672	1.229548767	0.65982145	1.229548767
1390	BOVINEHD0100047063	1	72161625	-0.881512197	0.422461493	0.881512197
1391	BOVINEHD0100020863	1	72220246	-0.040042581	0.014098093	0.040042581
1392	BOVINEHD0100020865	1	72234558	1.126662653	0.585218555	1.126662653
1393	BOVINEHD0100020884	1	72343473	-0.34335419	0.135885413	0.34335419
1394	BOVINEHD0100020889	1	72365022	0.273146311	0.105273795	0.273146311
1395	BOVINEHD0100020904	1	72405448	-1.007487532	0.503484725	1.007487532
1396	BOVINEHD0100020916	1	72419338	0.163675412	0.060487399	0.163675412
1397	BOVINEHD0100020941	1	72448555	1.303632519	0.715887698	1.303632519
1398	BOVINEHD0100020950	1	72456486	1.361141589	0.760778253	1.361141589
1399	BOVINEHD0100020982	1	72500292	2.090646488	1.436996602	2.090646488
1400	ARS_BFGL_NGS_59448	1	72533863	1.872197606	1.213395708	1.872197606
1401	BOVINEHD0100020998	1	72535992	1.029825476	0.518425614	1.029825476
1402	HAPMAP41511_BTA_34652	1	72631840	1.483541368	0.860339268	1.483541368
1403	HAPMAP40716_BTA_34647	1	72797154	-1.037963618	0.523912157	1.037963618
1404	BOVINEHD0100021063	1	72799319	-1.293580492	0.708164325	1.293580492
1405	BOVINEHD0100021066	1	72809680	-0.929093556	0.452421444	0.929093556
1406	BOVINEHD0100021098	1	72913053	-0.754884096	0.346480183	0.754884096
1407	BOVINEHD0100021100	1	72920574	-0.534577952	0.226987981	0.534577952
1408	BOVINEHD0100021107	1	72951643	-0.918964156	0.445978311	0.918964156
1409	BOVINEHD0100021117	1	73001802	-1.626431427	0.983560422	1.626431427
1410	BOVINEHD0100047067	1	73103044	2.342501478	1.717718793	2.342501478
1411	BOVINEHD0100021145	1	73140826	-2.033567715	1.376800349	2.033567715
1412	ARS_BFGL_NGS_39750	1	73143183	-0.414919431	0.168641648	0.414919431
1413	BOVINEHD0100021147	1	73144890	-2.135914226	1.485632832	2.135914226
1414	BOVINEHD0100021158	1	73192459	-0.584328693	0.252588821	0.584328693
1415	ARS_BFGL_NGS_25392	1	73207902	2.977458998	2.536631887	2.977458998
1416	BOVINEHD0100021164	1	73214056	-0.906080941	0.437834453	0.906080941
1417	BOVINEHD0100021204	1	73339591	0.186489281	0.06952927	0.186489281
1418	BOVINEHD0100021224	1	73406869	-0.586721759	0.253840366	0.586721759
1419	BOVINEHD0100021247	1	73499188	-0.759734048	0.349290845	0.759734048
1420	BTA_35628_NO_RS	1	73671409	1.718626196	1.06710808	1.718626196
1421	BOVINEHD0100021327	1	73796303	-0.868915238	0.41465943	0.868915238
1422	BOVINEHD0100021334	1	73816649	-1.266490296	0.687531515	1.266490296
1423	BOVINEHD0100021349	1	73875620	-1.453887404	0.835714002	1.453887404
1424	BOVINEHD0100021364	1	73945134	0.97164608	0.479874728	0.97164608
1425	BOVINEHD0100021370	1	73956251	-1.285695963	0.702131879	1.285695963
1426	BOVINEHD0100021371	1	73956771	-1.240543591	0.668017483	1.240543591
1427	BOVINEHD0100021397	1	73993935	-0.864791673	0.412117212	0.864791673
1428	BOVINEHD0100021418	1	74021471	-0.482094987	0.200839775	0.482094987
1429	BOVINEHD0100021427	1	74044694	-2.130885612	1.480190808	2.130885612
1430	BOVINEHD0100021442	1	74084444	-0.023559379	0.008240657	0.023559379
1431	BOVINEHD0100021455	1	74124207	-1.703344318	1.05303881	1.703344318
1432	BOVINEHD0100021467	1	74175764	-0.955409339	0.469325614	0.955409339
1433	BOVINEHD0100021490	1	74286187	-1.733197997	1.080605548	1.733197997
1434	BOVINEHD0100021491	1	74356327	-0.91860057	0.445747697	0.91860057
1435	BOVINEHD0100021544	1	74533130	-0.450956793	0.185738623	0.450956793
1436	BOVINEHD0100021558	1	74550400	0.719153138	0.326015154	0.719153138
1437	BOVINEHD0100021622	1	74634290	-0.934971941	0.456176768	0.934971941
1438	BOVINEHD0100021626	1	74644792	1.249407388	0.674656554	1.249407388
1439	ARS_BFGL_NGS_37067	1	74688985	0.910677074	0.440733268	0.910677074
1440	BOVINEHD0100021653	1	74695620	1.225487129	0.656804693	1.225487129
1441	BOVINEHD0100021656	1	74704104	-0.628492365	0.275985239	0.628492365
1442	BOVINEHD0100021725	1	74933487	-0.735875963	0.335540253	0.735875963
1443	BOVINEHD0100021726	1	74933954	0.622731449	0.272897315	0.622731449
1444	ARS_BFGL_NGS_34525	1	74976635	2.628832119	2.067127402	2.628832119
1445	BOVINEHD0100021752	1	75000671	0.441245343	0.181091263	0.441245343
1446	ARS_BFGL_NGS_15456	1	75006721	0.694751825	0.312283054	0.694751825
1447	BOVINEHD0100021757	1	75012849	-0.38184986	0.153308709	0.38184986
1448	BOVINEHD0100021765	1	75037757	-0.113089903	0.040978042	0.113089903
1449	BOVINEHD0100021769	1	75049173	0.33249236	0.13105154	0.33249236
1450	BOVINEHD0100021804	1	75195749	0.174018465	0.064567835	0.174018465
1451	BOVINEHD0100021825	1	75294719	0.187436695	0.069908054	0.187436695
1452	BOVINEHD0100021844	1	75349567	1.350060142	0.75203485	1.350060142
1453	BOVINEHD0100021855	1	75387572	-0.256462898	0.098218434	0.256462898
1454	BOVINEHD0100021861	1	75403311	-0.847437923	0.401481889	0.847437923
1455	BOVINEHD0100021874	1	75475937	1.860108145	1.201554972	1.860108145
1456	BOVINEHD0100021890	1	75507271	-0.443279626	0.182062308	0.443279626
1457	BOVINEHD0100021900	1	75526925	-0.417972905	0.170074552	0.417972905
1458	BOVINEHD0100021908	1	75542099	0.296388248	0.115242236	0.296388248
1459	BOVINEHD0100021909	1	75543081	-1.29545669	0.70960311	1.29545669
1460	BOVINEHD0100021916	1	75557967	0.349520353	0.138645621	0.349520353
1461	BOVINEHD0100021922	1	75570333	-1.138929006	0.593915188	1.138929006
1462	BOVINEHD0100021933	1	75604221	-0.178193635	0.066223831	0.178193635
1463	BOVINEHD0100021945	1	75660462	-0.529515188	0.224427332	0.529515188
1464	BOVINEHD0100021947	1	75664002	-0.513338293	0.216300257	0.513338293
1465	BOVINEHD0100021956	1	75683467	0.569232453	0.244736329	0.569232453
1466	BOVINEHD0100021967	1	75737525	-0.230738973	0.087502892	0.230738973
1467	ARS_BFGL_NGS_41839	1	75798317	0.214818573	0.080969645	0.214818573
1468	BOVINEHD0100022005	1	75819426	0.488560843	0.20401393	0.488560843
1469	BOVINEHD0100022052	1	75896251	1.38955926	0.783404625	1.38955926
1470	BOVINEHD0100022056	1	75908839	0.775929938	0.358733811	0.775929938
1471	BOVINEHD0100022062	1	75933471	-0.920384427	0.446879594	0.920384427
1472	BOVINEHD0100022064	1	75943154	-0.072889663	0.025998007	0.072889663
1473	BOVINEHD0100022087	1	76045714	-0.39763743	0.1605864	0.39763743
1474	BOVINEHD0100022102	1	76063972	-0.234372952	0.089004707	0.234372952
1475	BOVINEHD0100022120	1	76085853	0.283780099	0.10981441	0.283780099
1476	BOVINEHD0100022137	1	76151858	0.131451778	0.047974213	0.131451778
1477	BOVINEHD0100022138	1	76156022	-0.360384642	0.143537259	0.360384642
1478	BOVINEHD0100022205	1	76411340	0.458184686	0.18921672	0.458184686
1479	BOVINEHD0100022218	1	76471186	0.545243996	0.232409525	0.545243996
1480	BOVINEHD0100022224	1	76505672	-0.072534852	0.025867838	0.072534852
1481	BOVINEHD0100022230	1	76536887	0.414794995	0.168583316	0.414794995
1482	HAPMAP44231_BTA_36623	1	76587512	2.382124376	1.764141346	2.382124376
1483	BOVINEHD0100022250	1	76605788	-0.030673087	0.010759257	0.030673087
1484	BOVINEHD0100022258	1	76630687	-1.623841801	0.981259667	1.623841801
1485	BOVINEHD0100022268	1	76656932	0.499213864	0.209272511	0.499213864
1486	BOVINEHD0100022276	1	76681430	0.611267072	0.266784443	0.611267072
1487	BOVINEHD0100022282	1	76710098	0.005507867	0.001912765	0.005507867
1488	BOVINEHD0100022305	1	76807975	0.041915338	0.014768401	0.041915338
1489	HAPMAP42923_BTA_36604	1	76862840	-0.164061594	0.060639191	0.164061594
1490	BOVINEHD0100022361	1	76981138	-0.046150017	0.016287728	0.046150017
1491	BOVINEHD0100022394	1	77196415	-0.597472162	0.259485581	0.597472162
1492	HAPMAP41244_BTA_36610	1	77266687	-0.487196087	0.203342855	0.487196087
1493	BOVINEHD0100022456	1	77372630	-0.130162535	0.047479822	0.130162535
1494	BOVINEHD0100022467	1	77413768	-0.904505897	0.436842728	0.904505897
1495	BOVINEHD0100022513	1	77565281	-1.073345306	0.548035257	1.073345306
1496	BOVINEHD0100022532	1	77626020	-0.813404439	0.380921061	0.813404439
1497	BOVINEHD0100022557	1	77745409	-0.861438192	0.410054028	0.861438192
1498	BOVINEHD0100022560	1	77766050	-0.199400924	0.074714144	0.199400924
1499	BOVINEHD0100022573	1	77818586	1.542096383	0.909917768	1.542096383
1500	BOVINEHD0100022583	1	77859921	-0.549393167	0.234528403	0.549393167
1501	HAPMAP39375_BTA_112108	1	77861430	-0.549393167	0.234528403	0.549393167
1502	HAPMAP47180_BTA_112104	1	77922160	-0.554217803	0.236999176	0.554217803
1503	BOVINEHD0100022609	1	77936591	-0.921869992	0.447823054	0.921869992
1504	BOVINEHD0100022626	1	78015500	-0.456045863	0.188185797	0.456045863
1505	BOVINEHD0100022629	1	78028285	-1.266506757	0.687543972	1.266506757
1506	BOVINEHD0100022655	1	78120986	-0.487978512	0.203727515	0.487978512
1507	BOVINEHD0100022689	1	78228207	0.067567307	0.024049149	0.067567307
1508	BOVINEHD0100022714	1	78344736	1.215165271	0.649164795	1.215165271
1509	BOVINEHD0100022723	1	78371638	0.151506638	0.055726592	0.151506638
1510	BOVINEHD0100022727	1	78388451	-0.815999403	0.382474965	0.815999403
1511	ARS_BFGL_NGS_119431	1	78397732	-1.773970437	1.118797771	1.773970437
1512	BOVINEHD0100022736	1	78423683	0.315076963	0.123376226	0.315076963
1513	BOVINEHD0100022753	1	78498849	0.992586056	0.493614418	0.992586056
1514	BTA_112299_NO_RS	1	78580480	0.617361263	0.270028572	0.617361263
1515	BOVINEHD0100022794	1	78633060	1.228448875	0.659003928	1.228448875
1516	BOVINEHD0100022804	1	78658786	0.55892982	0.239419497	0.55892982
1517	BOVINEHD0100022817	1	78708012	-0.001100124	0.000381379	0.001100124
1518	BOVINEHD0100022819	1	78715977	-0.197243234	0.073844279	0.197243234
1519	BOVINEHD0100022820	1	78716843	0.212218342	0.079909718	0.212218342
1520	BOVINEHD0100022821	1	78720576	-0.168219159	0.062276108	0.168219159
1521	BOVINEHD4100000457	1	78737731	1.163205125	0.611283887	1.163205125
1522	BOVINEHD0100022851	1	78813362	-0.49983541	0.209580433	0.49983541
1523	BOVINEHD0100022864	1	78858929	-0.348091953	0.138005178	0.348091953
1524	BOVINEHD0100022884	1	78926727	-0.009073774	0.003155609	0.009073774
1525	BOVINEHD0100022917	1	79066871	0.121148514	0.044036561	0.121148514
1526	HAPMAP49586_BTA_36632	1	79111744	1.216360644	0.650047618	1.216360644
1527	BOVINEHD0100022931	1	79115569	-0.257161875	0.098512356	0.257161875
1528	BOVINEHD0100022958	1	79191844	0.827957755	0.389665227	0.827957755
1529	BOVINEHD0100022977	1	79263279	-0.362663146	0.144567752	0.362663146
1530	BOVINEHD0100022988	1	79296504	0.510001447	0.21463425	0.510001447
1531	BOVINEHD0100023010	1	79390539	-0.525878256	0.222592901	0.525878256
1532	ARS_BFGL_NGS_100951	1	79472403	0.097270655	0.03502823	0.097270655
1533	BOVINEHD0100023060	1	79576152	0.550948646	0.235324172	0.550948646
1534	BOVINEHD0100023101	1	79693417	0.380322824	0.152608872	0.380322824
1535	BOVINEHD0100023107	1	79708547	1.040664976	0.525738468	1.040664976
1536	BOVINEHD0100023117	1	79760684	-0.239831369	0.091267885	0.239831369
1537	HAPMAP50131_BTA_85559	1	79835571	-1.001533197	0.49953148	1.001533197
1538	BOVINEHD0100023141	1	79910661	-0.023517594	0.008225905	0.023517594
1539	BOVINEHD0100023142	1	79916138	0.299630599	0.116645835	0.299630599
1540	ARS_BFGL_NGS_19741	1	79957893	-0.125502174	0.045696692	0.125502174
1541	BOVINEHD0100023168	1	80005854	0.041133172	0.014488324	0.041133172
1542	BOVINEHD0100023171	1	80019043	-0.560713858	0.24033773	0.560713858
1543	BOVINEHD0100023175	1	80023594	0.142761194	0.052331653	0.142761194
1544	BOVINEHD0100023186	1	80051299	1.333972998	0.739421342	1.333972998
1545	BOVINEHD0100023193	1	80069552	0.054714598	0.019375945	0.054714598
1546	BOVINEHD0100023216	1	80136399	0.940877836	0.459961654	0.940877836
1547	BTA_38441_NO_RS	1	80284430	0.702773145	0.316775373	0.702773145
1548	BOVINEHD0100023251	1	80287686	-0.969335894	0.478368219	0.969335894
1549	BOVINEHD0100023252	1	80294032	0.105921938	0.03827321	0.105921938
1550	ARS_BFGL_NGS_44794	1	80305567	-1.598965516	0.959285877	1.598965516
1551	BOVINEHD0100023256	1	80319149	0.944417705	0.462235998	0.944417705
1552	BOVINEHD0100023294	1	80508128	-0.339412366	0.134127002	0.339412366
1553	BOVINEHD0100023295	1	80510034	-0.424544173	0.173168113	0.424544173
1554	BOVINEHD0100023302	1	80523137	0.97807834	0.484079049	0.97807834
1555	HAPMAP49149_BTA_39529	1	80681310	0.009692991	0.003371787	0.009692991
1556	BOVINEHD0100023350	1	80684155	-0.188041391	0.070149955	0.188041391
1557	BOVINEHD0100023351	1	80685884	-0.176679862	0.065622835	0.176679862
1558	BOVINEHD0100023352	1	80689231	-0.17474319	0.064854917	0.17474319
1559	BOVINEHD0100023407	1	80878969	-0.064292515	0.022854019	0.064292515
1560	BOVINEHD0100046507	1	80909570	0.188158448	0.070196794	0.188158448
1561	BOVINEHD0100023440	1	80996817	-0.152870001	0.056257842	0.152870001
1562	BOVINEHD0100023445	1	81013093	0.291974733	0.113336751	0.291974733
1563	ARS_BFGL_NGS_106454	1	81032755	1.563489042	0.928347674	1.563489042
1564	ARS_BFGL_NGS_71379	1	81111863	0.122254156	0.044457646	0.122254156
1565	BOVINEHD0100023484	1	81139738	-0.372528751	0.149048084	0.372528751
1566	BOVINEHD0100023529	1	81320970	-0.375395247	0.150355487	0.375395247
1567	BOVINEHD0100023533	1	81343507	0.030233185	0.010603101	0.030233185
1568	BOVINEHD0100023542	1	81381998	0.966560888	0.476561036	0.966560888
1569	BOVINEHD0100023560	1	81454160	-0.524478982	0.221888247	0.524478982
1570	HAPMAP47824_BTA_107197	1	81558281	1.322557507	0.730527748	1.322557507
1571	BOVINEHD0100023625	1	81690466	-0.072580092	0.025884433	0.072580092
1572	BOVINEHD0100023655	1	81784843	1.136123456	0.591921399	1.136123456
1573	BOVINEHD0100023658	1	81794079	0.303496676	0.118323602	0.303496676
1574	BTB_01187109	1	81846168	0.373206228	0.149356851	0.373206228
1575	BOVINEHD0100023724	1	82089233	0.281808906	0.108970143	0.281808906
1576	BOVINEHD0100023725	1	82093446	0.522558586	0.220922182	0.522558586
1577	BOVINEHD0100023741	1	82141753	-0.921708463	0.447720432	0.921708463
1578	BOVINEHD0100023742	1	82145458	0.201552939	0.075583085	0.201552939
1579	BOVINEHD0100023746	1	82150761	0.027819993	0.009747427	0.027819993
1580	BOVINEHD0100023747	1	82151312	0.027819993	0.009747427	0.027819993
1581	BOVINEHD0100023748	1	82152959	0.027819993	0.009747427	0.027819993
1582	BOVINEHD0100023755	1	82189660	0.978007371	0.484032583	0.978007371
1583	BOVINEHD0100023760	1	82214764	-0.028615539	0.010029333	0.028615539
1584	BOVINEHD0100023765	1	82240750	0.311715957	0.121905586	0.311715957
1585	BOVINEHD0100023797	1	82387636	0.611106537	0.266699149	0.611106537
1586	BOVINEHD0100023818	1	82480175	-0.861755956	0.410249364	0.861755956
1587	BOVINEHD0100023819	1	82481937	-1.618861578	0.976842027	1.618861578
1588	BOVINEHD0100023831	1	82509218	-0.432189455	0.176784258	0.432189455
1589	ARS_BFGL_NGS_69661	1	82541328	0.133957792	0.048936576	0.133957792
1590	ARS_BFGL_NGS_64298	1	82621540	1.340262421	0.74434152	1.340262421
1591	BOVINEHD0100023889	1	82724224	-0.527620877	0.223471334	0.527620877
1592	BOVINEHD0100023892	1	82751087	-1.297155358	0.710906851	1.297155358
1593	BOVINEHD0100023894	1	82759449	0.758434304	0.348536841	0.758434304
1594	BOVINEHD0100023903	1	82804833	0.121658296	0.044230668	0.121658296
1595	BOVINEHD0100023921	1	82879248	-0.533351452	0.226366888	0.533351452
1596	BOVINEHD0100023952	1	83013728	1.747396691	1.093834447	1.747396691
1597	BOVINEHD0100046514	1	83056301	-0.608567536	0.265351258	0.608567536
1598	BOVINEHD0100023983	1	83156032	-0.401774322	0.162506182	0.401774322
1599	BOVINEHD0100023986	1	83162546	-0.164473061	0.060800969	0.164473061
1600	ARS_BFGL_NGS_116572	1	83225441	-0.380183319	0.152544974	0.380183319
1601	HAPMAP39022_BTA_38447	1	83246081	-1.969373307	1.310600217	1.969373307
1602	BOVINEHD0100024027	1	83334880	-1.967817441	1.309015402	1.967817441
1603	BOVINEHD0100024054	1	83439908	-1.581468804	0.943968858	1.581468804
1604	BOVINEHD0100024103	1	83588108	-0.30116609	0.117311653	0.30116609
1605	BOVINEHD0100024132	1	83631817	-1.031234554	0.519373924	1.031234554
1606	ARS_BFGL_NGS_104692	1	83707085	-0.5336022	0.226493827	0.5336022
1607	BOVINEHD0100024162	1	83726764	-2.117120693	1.465344421	2.117120693
1608	BOVINEHD0100024179	1	83786080	-1.368646506	0.766725118	1.368646506
1609	BOVINEHD0100024197	1	83854290	-0.373430193	0.149458957	0.373430193
1610	BOVINEHD0100024203	1	83871155	-0.821325044	0.385671168	0.821325044
1611	BOVINEHD0100024204	1	83881350	-0.670152818	0.298638956	0.670152818
1612	ARS_BFGL_NGS_4047	1	84000147	1.030365937	0.518789262	1.030365937
1613	HAPMAP44071_BTA_39540	1	84235226	1.166359329	0.61355598	1.166359329
1614	BOVINEHD0100024303	1	84251887	0.337529573	0.133288782	0.337529573
1615	BOVINEHD0100024305	1	84261742	-0.203408788	0.076333537	0.203408788
1616	BOVINEHD0100024311	1	84291174	-0.454930854	0.187648928	0.454930854
1617	BOVINEHD0100024314	1	84307079	-0.556381034	0.23810943	0.556381034
1618	BOVINEHD0100024316	1	84311481	1.66480685	1.017949151	1.66480685
1619	BOVINEHD0100024320	1	84324173	-0.329805954	0.129861559	0.329805954
1620	BOVINEHD0100024330	1	84363684	-1.463447301	0.843617379	1.463447301
1621	BOVINEHD0100024337	1	84386843	-2.829143537	2.330936507	2.829143537
1622	BOVINEHD0100024341	1	84408130	-1.101470095	0.567524398	1.101470095
1623	BOVINEHD0100024350	1	84471402	-1.758062586	1.103821903	1.758062586
1624	BOVINEHD0100024356	1	84508325	-0.01719385	0.005998907	0.01719385
1625	BOVINEHD0100024364	1	84534659	-1.548963636	0.915815436	1.548963636
1626	BOVINEHD0100024378	1	84580895	-0.632008353	0.277875175	0.632008353
1627	BOVINEHD0100024387	1	84599323	-1.31996295	0.728512969	1.31996295
1628	BOVINEHD0100024389	1	84610080	0.422610433	0.172256365	0.422610433
1629	HAPMAP55404_RS29024815	1	84680569	1.436631725	0.821533392	1.436631725
1630	BOVINEHD0100024430	1	84806041	0.393662583	0.15874682	0.393662583
1631	BOVINEHD0100024440	1	84865990	0.330773119	0.130289724	0.330773119
1632	BOVINEHD0100024445	1	84890034	-0.555725391	0.23777277	0.555725391
1633	HAPMAP33711_BTA_124326	1	84911107	1.223694001	0.65547474	1.223694001
1634	BOVINEHD0100024460	1	84971360	0.003122664	0.001083404	0.003122664
1635	BOVINEHD0100024492	1	85080414	0.387936995	0.156105593	0.387936995
1636	BOVINEHD0100024493	1	85080985	0.372997661	0.14926178	0.372997661
1637	BOVINEHD0100024495	1	85082469	0.16874849	0.062484878	0.16874849
1638	BOVINEHD0100024500	1	85096320	3.361337524	3.110328736	3.361337524
1639	BOVINEHD0100024505	1	85104925	-0.189796601	0.070852711	0.189796601
1640	BTB_00037084	1	85398326	0.133543228	0.04877725	0.133543228
1641	BTB_00037008	1	85501954	-0.024022312	0.008404129	0.024022312
1642	BOVINEHD0100024591	1	85514463	0.586591184	0.253772029	0.586591184
1643	BOVINEHD0100024594	1	85530200	-0.909980704	0.440293596	0.909980704
1644	BOVINEHD0100024597	1	85546691	0.914738126	0.443300634	0.914738126
1645	BOVINEHD0100024600	1	85559254	0.90272074	0.435719734	0.90272074
1646	BOVINEHD0100046518	1	85562972	0.938545859	0.458465734	0.938545859
1647	BOVINEHD0100024601	1	85573503	-0.750343887	0.343856149	0.750343887
1648	ARS_BFGL_BAC_34208	1	85720175	0.219224196	0.082770064	0.219224196
1649	BOVINEHD0100024631	1	85744390	-0.288092054	0.111665314	0.288092054
1650	BOVINEHD0100024634	1	85755271	-1.304146222	0.716283378	1.304146222
1651	BOVINEHD0100024641	1	85797044	0.139204895	0.05095745	0.139204895
1652	ARS_BFGL_NGS_115710	1	85965329	1.471803907	0.850553517	1.471803907
1653	BOVINEHD0100024677	1	85972617	0.676754074	0.302280825	0.676754074
1654	BOVINEHD0100024685	1	86015500	-0.976050055	0.482751752	0.976050055
1655	ARS_BFGL_NGS_72201	1	86122181	-0.199479626	0.074745898	0.199479626
1656	BOVINEHD0100024717	1	86186427	-0.733666108	0.334276213	0.733666108
1657	BOVINEHD0100024720	1	86193531	-0.205791474	0.077298514	0.205791474
1658	BOVINEHD0100024730	1	86229426	0.234873454	0.089211857	0.234873454
1659	BOVINEHD0100024732	1	86231029	0.236790929	0.090006159	0.236790929
1660	BOVINEHD0100024766	1	86390764	-0.055676333	0.019724016	0.055676333
1661	BOVINEHD0100047089	1	86441699	-0.535753174	0.22758356	0.535753174
1662	BOVINEHD0100024809	1	86647867	0.704452529	0.317718605	0.704452529
1663	BOVINEHD0100024810	1	86652889	-0.456183459	0.188252075	0.456183459
1664	BOVINEHD0100024817	1	86676606	-0.503397476	0.211347494	0.503397476
1665	BOVINEHD0100024843	1	86763136	-1.12111535	0.581303108	1.12111535
1666	ARS_BFGL_BAC_33122	1	86805687	-1.553932604	0.920093749	1.553932604
1667	BOVINEHD0100024902	1	86915812	-0.621014561	0.271979135	0.621014561
1668	BOVINEHD0100024913	1	86964516	-0.813664476	0.381076672	0.813664476
1669	BTB_00038586	1	87047388	0.175691703	0.065230879	0.175691703
1670	BOVINEHD0100024941	1	87115713	-0.711926908	0.321927946	0.711926908
1671	BOVINEHD0100024966	1	87228084	2.801677603	2.293814535	2.801677603
1672	BOVINEHD0100024970	1	87245686	-0.344263637	0.136291783	0.344263637
1673	BOVINEHD0100024997	1	87337145	-1.369981101	0.767784794	1.369981101
1674	BOVINEHD0100025004	1	87372747	0.36710218	0.146579971	0.36710218
1675	BOVINEHD0100025010	1	87383404	0.428707424	0.175135025	0.428707424
1676	ARS_BFGL_NGS_105257	1	87398315	0.2937552	0.114104739	0.2937552
1677	BOVINEHD0100025039	1	87461190	-0.289558437	0.112296036	0.289558437
1678	HAPMAP54455_RS29016036	1	87524347	-0.352138143	0.139820966	0.352138143
1679	ARS_BFGL_NGS_114428	1	87557723	0.459302627	0.189756146	0.459302627
1680	BOVINEHD0100025110	1	87645502	0.44276253	0.181815354	0.44276253
1681	BOVINEHD0100025119	1	87678553	0.508441453	0.213856598	0.508441453
1682	BOVINEHD0100025096	1	87699508	0.395441848	0.159569668	0.395441848
1683	BOVINEHD0100025105	1	87722667	1.045469039	0.528992665	1.045469039
1684	BOVINEHD0100025134	1	87750822	0.64252627	0.283552952	0.64252627
1685	BOVINEHD0100025149	1	87800605	-0.656218263	0.290998418	0.656218263
1686	ARS_BFGL_NGS_112470	1	87864717	1.081939782	0.553961274	1.081939782
1687	BTA_40510_NO_RS	1	88012422	-0.245447728	0.093605811	0.245447728
1688	BOVINEHD0100025210	1	88063961	2.424133979	1.814034717	2.424133979
1689	BOVINEHD0100025225	1	88134054	-0.030227271	0.010601001	0.030227271
1690	BOVINEHD0100025236	1	88188683	-0.317098413	0.124262384	0.317098413
1691	BOVINEHD3000045078	1	88439107	-0.687722166	0.308363604	0.687722166
1692	BOVINEHD0200030214	1	88510144	-1.01372673	0.507640344	1.01372673
1693	BOVINEHD0100025292	1	88589700	1.184575765	0.626747277	1.184575765
1694	BOVINEHD0100025302	1	88637336	0.391331021	0.157670039	0.391331021
1695	BOVINEHD0100025303	1	88640779	-0.782044789	0.362321932	0.782044789
1696	BTB_01195902	1	88649757	-0.34603896	0.137085786	0.34603896
1697	BOVINEHD0100025314	1	88685911	-0.444957053	0.182863987	0.444957053
1698	BOVINEHD0100025328	1	88729334	-0.961354994	0.473177961	0.961354994
1699	BOVINEHD0100025346	1	88763730	-1.076045062	0.54989398	1.076045062
1700	BOVINEHD0100025361	1	88796173	0.062423215	0.022173178	0.062423215
1701	BOVINEHD0100025378	1	88832822	-0.823780996	0.387148349	0.823780996
1702	BOVINEHD0100025432	1	88965809	0.068168205	0.024268775	0.068168205
1703	BOVINEHD0100025445	1	89004982	0.562433737	0.241223911	0.562433737
1704	HAPMAP27729_BTA_108726	1	89021276	0.941878373	0.460604054	0.941878373
1705	BOVINEHD0100025489	1	89139789	-0.895584836	0.431241635	0.895584836
1706	BOVINEHD0100025559	1	89404335	0.553189267	0.236471819	0.553189267
1707	BOVINEHD0100025562	1	89425247	-0.047257159	0.016685781	0.047257159
1708	BOVINEHD0100025564	1	89429627	-0.538444944	0.228949359	0.538444944
1709	ARS_BFGL_NGS_23253	1	89498979	-0.590819373	0.255987675	0.590819373
1710	BOVINEHD0100025605	1	89587942	0.630194555	0.276899707	0.630194555
1711	ARS_BFGL_NGS_29136	1	89623272	-1.244706638	0.67113213	1.244706638
1712	BOVINEHD0100025620	1	89685218	-1.217328418	0.650762724	1.217328418
1713	BOVINEHD0100025642	1	89751598	0.047134535	0.016641677	0.047134535
1714	BOVINEHD0100025673	1	89806261	0.144766623	0.053108192	0.144766623
1715	BOVINEHD0100025702	1	89923599	1.063573042	0.541328677	1.063573042
1716	BOVINEHD0100025708	1	89948634	0.254279867	0.097301406	0.254279867
1717	ARS_BFGL_NGS_12933	1	90235917	-0.215892365	0.081407936	0.215892365
1718	BOVINEHD0100025775	1	90240763	0.33284134	0.131206287	0.33284134
1719	BOVINEHD0100025778	1	90252040	-1.021474172	0.512819414	1.021474172
1720	BOVINEHD0100025780	1	90264702	-0.023446129	0.008200675	0.023446129
1721	BOVINEHD0100025787	1	90287516	0.048755547	0.017225048	0.048755547
1722	BOVINEHD0100025790	1	90302708	2.221239812	1.579471245	2.221239812
1723	BOVINEHD0100025804	1	90353948	0.000363173	0.000125864	0.000363173
1724	BOVINEHD0100025812	1	90375553	0.653138099	0.289318121	0.653138099
1725	HAPMAP49986_BTA_41525	1	90398714	0.360235635	0.143469923	0.360235635
1726	HAPMAP30020_BTA_150228	1	90491057	1.200234755	0.638181196	1.200234755
1727	BTA_94612_NO_RS	1	90619077	-0.628472317	0.275974474	0.628472317
1728	BOVINEHD0100025884	1	90630730	-0.030498729	0.010697357	0.030498729
1729	HAPMAP55511_RS29010538	1	90742154	0.172776768	0.064076324	0.172776768
1730	BOVINEHD0100025921	1	90753390	-1.470478085	0.849451344	1.470478085
1731	BOVINEHD0100025940	1	90847116	-0.948030759	0.46456182	0.948030759
1732	BOVINEHD0100025948	1	90887100	-1.352853662	0.754234761	1.352853662
1733	BOVINEHD0100025967	1	90991484	-0.501039919	0.210177512	0.501039919
1734	BOVINEHD0100025980	1	91037402	-1.395138975	0.787881848	1.395138975
1735	BOVINEHD4100000533	1	91041585	-1.095068996	0.563064249	1.095068996
1736	BOVINEHD0100025995	1	91070044	0.641723155	0.283118139	0.641723155
1737	BTA_24073_NO_RS	1	91070586	0.641723155	0.283118139	0.641723155
1738	BOVINEHD0100025997	1	91073542	1.408486435	0.798638165	1.408486435
1739	BOVINEHD0100026026	1	91183365	-0.53654494	0.227985059	0.53654494
1740	BOVINEHD0100026032	1	91213602	-0.496027886	0.207696063	0.496027886
1741	BOVINEHD0100026047	1	91301761	-0.286441809	0.110956285	0.286441809
1742	ARS_BFGL_NGS_20424	1	91377855	0.601151233	0.261426128	0.601151233
1743	BTB_01762766	1	91405014	0.475785692	0.197755229	0.475785692
1744	BOVINEHD0100026118	1	91491846	-0.72326156	0.328346639	0.72326156
1745	BOVINEHD0100026121	1	91499493	-0.278296589	0.107468709	0.278296589
1746	BOVINEHD0100026176	1	91714095	-0.212415176	0.079989883	0.212415176
1747	BOVINEHD0100026215	1	91774482	0.202233346	0.075858104	0.202233346
1748	BOVINEHD0100026239	1	91869725	0.282151372	0.109116738	0.282151372
1749	BOVINEHD0100026263	1	91919923	0.490114784	0.204778749	0.490114784
1750	BOVINEHD0100026285	1	91983337	0.443310025	0.182076828	0.443310025
1751	BOVINEHD0100026291	1	92012639	0.326385678	0.128349685	0.326385678
1752	BTA_111161_NO_RS	1	92034230	1.30586475	0.717607769	1.30586475
1753	HAPMAP26451_BTA_156064	1	92151367	0.796139907	0.370640642	0.796139907
1754	BOVINEHD0100026341	1	92200875	-0.644838414	0.284805945	0.644838414
1755	BOVINEHD0100026346	1	92210087	-0.236909556	0.090055335	0.236909556
1756	BOVINEHD0100026360	1	92227568	-0.550835725	0.235266376	0.550835725
1757	BOVINEHD0100026391	1	92327807	-0.390999199	0.157516931	0.390999199
1758	BOVINEHD0100026401	1	92381538	-0.72149827	0.327345304	0.72149827
1759	BOVINEHD0100026405	1	92398103	0.659757616	0.292933057	0.659757616
1760	BOVINEHD0100026408	1	92410854	0.573454568	0.246925101	0.573454568
1761	BOVINEHD0100026464	1	92648980	-1.085660443	0.556534784	1.085660443
1762	BOVINEHD0100026466	1	92657249	-0.867460544	0.413761935	0.867460544
1763	BOVINEHD0100047107	1	92795192	-0.739747774	0.337758857	0.739747774
1764	BOVINEHD0100026507	1	92887290	0.418616964	0.170377161	0.418616964
1765	ARS_BFGL_NGS_40011	1	92991492	0.048004973	0.016954839	0.048004973
1766	BOVINEHD0100026528	1	93019661	1.498596	0.872964983	1.498596
1767	BOVINEHD0100026535	1	93049403	1.024771185	0.515029778	1.024771185
1768	ARS_BFGL_NGS_107347	1	93122790	-0.323379761	0.127023915	0.323379761
1769	BOVINEHD0100026562	1	93130138	0.176518159	0.065558676	0.176518159
1770	BOVINEHD0100026576	1	93187061	1.321856855	0.729983423	1.321856855
1771	BOVINEHD0100026582	1	93200776	1.733108796	1.08052268	1.733108796
1772	BOVINEHD0100026586	1	93214258	0.1310283	0.047811767	0.1310283
1773	BOVINEHD0100026590	1	93230750	-0.936179668	0.456949782	0.936179668
1774	HAPMAP42952_BTA_48143	1	93360980	-0.299552121	0.116611825	0.299552121
1775	BOVINEHD0100026668	1	93445919	1.819386044	1.162079943	1.819386044
1776	BOVINEHD0100026680	1	93504854	-1.10516308	0.570104166	1.10516308
1777	BOVINEHD0100026699	1	93575344	-0.411817299	0.167188884	0.411817299
1778	BOVINEHD0100026722	1	93671295	-1.18885394	0.629862435	1.18885394
1779	BOVINEHD0100026750	1	93752237	-0.107890576	0.039014609	0.107890576
1780	BOVINEHD0100026751	1	93756250	0.74240862	0.339286458	0.74240862
1781	BOVINEHD0100026765	1	93792962	0.659407207	0.292741337	0.659407207
1782	BOVINEHD0100026769	1	93795909	0.659407207	0.292741337	0.659407207
1783	BOVINEHD0100026816	1	93864344	-0.524084076	0.221689491	0.524084076
1784	HAPMAP24383_BTA_158893	1	93876619	-0.798247609	0.37189032	0.798247609
1785	BOVINEHD0100026869	1	93973422	-1.190755685	0.63124929	1.190755685
1786	BOVINEHD4100000546	1	94099296	-1.443603279	0.827249405	1.443603279
1787	BOVINEHD0100026913	1	94120398	-1.12887464	0.586782877	1.12887464
1788	BOVINEHD0100026943	1	94213975	-1.36461419	0.763527377	1.36461419
1789	ARS_BFGL_NGS_80214	1	94216818	-1.197021889	0.635828079	1.197021889
1790	BTB_01086841	1	94237113	-2.843488088	2.350444376	2.843488088
1791	BTB_01086812	1	94278477	-0.752665598	0.345197132	0.752665598
1792	BOVINEHD0100026972	1	94348223	-0.093729737	0.033706245	0.093729737
1793	BOVINEHD0100026983	1	94397776	-1.738450173	1.085490126	1.738450173
1794	BOVINEHD0100026994	1	94432501	-1.479855335	0.857260681	1.479855335
1795	BTB_01591692	1	94530514	-0.77837326	0.360166017	0.77837326
1796	BOVINEHD0100027091	1	94549792	1.593275106	0.954291849	1.593275106
1797	BOVINEHD0100027118	1	94619265	-0.175848594	0.065293091	0.175848594
1798	BOVINEHD0100027121	1	94629676	-0.929232595	0.452510129	0.929232595
1799	ARS_BFGL_NGS_83934	1	94656385	-0.876008202	0.419045873	0.876008202
1800	BOVINEHD0100027138	1	94689672	1.404995857	0.795818922	1.404995857
1801	BOVINEHD0100027154	1	94759212	0.186617156	0.06958038	0.186617156
1802	BOVINEHD0100027169	1	94823427	-0.396712218	0.16015777	0.396712218
1803	BOVINEHD0100027170	1	94825945	-0.396712218	0.16015777	0.396712218
1804	BOVINEHD0100027203	1	94946694	-1.118896562	0.579740072	1.118896562
1805	ARS_BFGL_NGS_104619	1	94984070	1.542797748	0.910519306	1.542797748
1806	BOVINEHD0100027221	1	95029114	-0.613295137	0.267862704	0.613295137
1807	ARS_BFGL_NGS_111885	1	95052600	1.825220859	1.16769738	1.825220859
1808	BOVINEHD0100027291	1	95246193	-0.368986824	0.147436116	0.368986824
1809	BOVINEHD0100027298	1	95268341	0.043298591	0.015264134	0.043298591
1810	BOVINEHD0100027299	1	95272574	0.043298591	0.015264134	0.043298591
1811	BOVINEHD0100027346	1	95435922	-0.464466159	0.192252748	0.464466159
1812	BOVINEHD0100027380	1	95577526	-0.605010875	0.26346664	0.605010875
1813	BOVINEHD0100027411	1	95671326	2.152086993	1.50320172	2.152086993
1814	BOVINEHD0100027416	1	95727360	-0.808589013	0.378043534	0.808589013
1815	BOVINEHD0100027423	1	95748979	-0.479087901	0.199368073	0.479087901
1816	BOVINEHD0100027454	1	95845425	0.684156204	0.306381608	0.684156204
1817	BOVINEHD0100027455	1	95849791	0.7735922	0.357365371	0.7735922
1818	BOVINEHD0100027460	1	95877576	0.025650149	0.008979427	0.025650149
1819	BOVINEHD0100027474	1	95933029	2.701075428	2.160423529	2.701075428
1820	BOVINEHD0100027478	1	95952786	0.130081838	0.047448893	0.130081838
1821	BOVINEHD0100027490	1	95997183	-1.153812562	0.604539018	1.153812562
1822	ARS_BFGL_NGS_14357	1	96024788	-0.766260256	0.35308536	0.766260256
1823	BOVINEHD0100027504	1	96045051	0.104052965	0.037570371	0.104052965
1824	BOVINEHD0100027552	1	96177799	-0.318061291	0.124684925	0.318061291
1825	BOVINEHD0100027566	1	96214230	-1.054704908	0.535271602	1.054704908
1826	BOVINEHD0100027607	1	96309078	0.170106351	0.063020797	0.170106351
1827	BOVINEHD0100027618	1	96320468	0.583216362	0.252007715	0.583216362
1828	BOVINEHD0100027636	1	96337104	-0.47883064	0.1992423	0.47883064
1829	HAPMAP47007_BTA_43282	1	96356567	-0.74000758	0.337907909	0.74000758
1830	BOVINEHD0100027675	1	96387952	0.574787286	0.247617185	0.574787286
1831	BOVINEHD0100027692	1	96440802	1.531417641	0.900781494	1.531417641
1832	BOVINEHD4100000568	1	96525341	0.646118316	0.2855003	0.646118316
1833	BOVINEHD0100027730	1	96528571	0.115753719	0.041986988	0.115753719
1834	ARS_BFGL_NGS_60021	1	96533478	0.17551172	0.065159519	0.17551172
1835	BOVINEHD0100027737	1	96539525	0.153369546	0.05645263	0.153369546
1836	BOVINEHD0100027751	1	96557229	0.179521499	0.06675157	0.179521499
1837	BOVINEHD0100027752	1	96558923	0.169267936	0.062689829	0.169267936
1838	HAPMAP49174_BTA_43310	1	96690643	1.678278883	1.030152484	1.678278883
1839	BOVINEHD0100047119	1	96759179	-0.608030779	0.265066575	0.608030779
1840	ARS_BFGL_NGS_94996	1	96778564	0.114543208	0.041528243	0.114543208
1841	ARS_BFGL_NGS_112806	1	96856897	0.891362975	0.428600438	0.891362975
1842	BOVINEHD0100027881	1	96897768	0.536494182	0.227959314	0.536494182
1843	BOVINEHD0100027904	1	96961731	1.205309893	0.641905766	1.205309893
1844	BOVINEHD0100027917	1	96995482	-0.857198038	0.407450812	0.857198038
1845	HAPMAP40001_BTA_43342	1	97142532	-0.407790408	0.165307514	0.407790408
1846	BOVINEHD0100027979	1	97152952	-0.281483263	0.108830782	0.281483263
1847	BTA_43345_NO_RS	1	97167283	1.186072624	0.627836474	1.186072624
1848	BOVINEHD0100027992	1	97206848	2.205941949	1.562438657	2.205941949
1849	BOVINEHD0100028026	1	97330824	0.435508447	0.178359799	0.435508447
1850	BOVINEHD0100028031	1	97345938	0.769071929	0.35472454	0.769071929
1851	BOVINEHD0100047121	1	97396842	0.501504303	0.210407831	0.501504303
1852	BOVINEHD0100028067	1	97483632	0.314300635	0.123036232	0.314300635
1853	BOVINEHD0100028095	1	97610518	0.03181652	0.011165406	0.03181652
1854	BOVINEHD0100028133	1	97729943	0.313029648	0.122479996	0.313029648
1855	BOVINEHD0100028154	1	97796935	0.291547916	0.11315279	0.291547916
1856	BOVINEHD0100028171	1	97844991	-0.465724448	0.192862411	0.465724448
1857	BOVINEHD0100028184	1	97870261	0.754281143	0.346131307	0.754281143
1858	BTB_00042676	1	97955174	-0.488850436	0.204156404	0.488850436
1859	HAPMAP49992_BTA_44204	1	98103554	0.115904226	0.042044055	0.115904226
1860	BOVINEHD0100028269	1	98266380	-0.579986034	0.250322391	0.579986034
1861	BOVINEHD0100028277	1	98308708	-1.34345554	0.746844977	1.34345554
1862	BOVINEHD0100028293	1	98336359	0.95362196	0.468169912	0.95362196
1863	BOVINEHD0100028311	1	98374868	-0.543097949	0.231315761	0.543097949
1864	HAPMAP43856_BTA_44227	1	98397702	2.790387245	2.278642592	2.790387245
1865	BOVINEHD0100028338	1	98472758	-1.499898199	0.874061016	1.499898199
1866	BOVINEHD0100028340	1	98481575	3.249745751	2.93738708	3.249745751
1867	ARS_USMARC_PARENT_DQ404149_NO_RS	1	98519700	1.917724663	1.258486513	1.917724663
1868	BOVINEHD0100028347	1	98535093	1.786208825	1.130384318	1.786208825
1869	BOVINEHD0100028348	1	98537866	-0.819642457	0.384660322	0.819642457
1870	BTB_01469883	1	98550194	-0.566724288	0.243438803	0.566724288
1871	BTA_95964_NO_RS	1	98615181	3.199251294	2.860798023	3.199251294
1872	BOVINEHD0100028381	1	98651701	0.270794103	0.104273998	0.270794103
1873	BOVINEHD0100028393	1	98681621	-1.087358293	0.557710773	1.087358293
1874	BOVINEHD0100028416	1	98751613	-1.321175484	0.729454247	1.321175484
1875	BTA_24729_NO_RS	1	98799649	0.004603242	0.001598032	0.004603242
1876	BOVINEHD0100028433	1	98815500	0.888342287	0.426714437	0.888342287
1877	BOVINEHD0100028456	1	98896165	-0.063464435	0.022552292	0.063464435
1878	BOVINEHD0100028495	1	99056066	-0.044726822	0.01577655	0.044726822
1879	BTA_45212_NO_RS	1	99224757	-0.680069973	0.304115601	0.680069973
1880	BOVINEHD0100028562	1	99272531	0.743267279	0.339779922	0.743267279
1881	BOVINEHD0100028565	1	99281133	1.02022777	0.511984796	1.02022777
1882	BOVINEHD0100028585	1	99350455	0.329137221	0.129565676	0.329137221
1883	BTA_45203_NO_RS	1	99441044	0.165494947	0.061202962	0.165494947
1884	BOVINEHD0100028626	1	99461938	0.174296235	0.064677849	0.174296235
1885	BOVINEHD0100028631	1	99491534	0.345171715	0.136697795	0.345171715
1886	BOVINEHD0100028636	1	99510240	-0.283112324	0.109528269	0.283112324
1887	BOVINEHD0100028640	1	99532604	1.235551516	0.66429079	1.235551516
1888	BOVINEHD0100028644	1	99547777	1.245079077	0.67141108	1.245079077
1889	BOVINEHD0100028647	1	99566422	-0.3121612	0.122100209	0.3121612
1890	BOVINEHD0100028656	1	99596695	0.128769272	0.046946081	0.128769272
1891	BOVINEHD0100028675	1	99680092	0.251508128	0.096139131	0.251508128
1892	BOVINEHD0100028688	1	99739893	0.51767744	0.218471996	0.51767744
1893	BTB_00043646	1	99867208	0.566806137	0.243481113	0.566806137
1894	BOVINEHD0100028738	1	99925335	-0.199349177	0.074693266	0.199349177
1895	BOVINEHD0100028766	1	99982289	-0.217085996	0.081895542	0.217085996
1896	BOVINEHD0100028779	1	100022256	-0.105917615	0.038271583	0.105917615
1897	BOVINEHD0100028781	1	100024282	0.127629394	0.046509825	0.127629394
1898	BOVINEHD0100028785	1	100028913	0.627895475	0.275664795	0.627895475
1899	BOVINEHD4100000589	1	100051240	-0.835292768	0.39409954	0.835292768
1900	BOVINEHD0100028826	1	100156848	0.69947499	0.314925673	0.69947499
1901	ARS_BFGL_NGS_61644	1	100159585	1.336654902	0.741517623	1.336654902
1902	BOVINEHD0100028834	1	100194313	-0.377128092	0.151147064	0.377128092
1903	BOVINEHD0100028899	1	100412522	0.29671195	0.115382222	0.29671195
1904	BOVINEHD0100028915	1	100503298	-0.614869025	0.268700415	0.614869025
1905	BOVINEHD0100028924	1	100527989	-0.687096899	0.308015771	0.687096899
1906	BOVINEHD0100028931	1	100547248	-1.2019821	0.639462508	1.2019821
1907	HAPMAP41469_BTA_19461	1	100601363	1.946027955	1.286918057	1.946027955
1908	BOVINEHD0100028948	1	100617224	-0.566933066	0.243546731	0.566933066
1909	BOVINEHD0100028952	1	100623009	0.740460713	0.338167926	0.740460713
1910	BOVINEHD0100028957	1	100629548	0.01710067	0.005966175	0.01710067
1911	BOVINEHD0100028958	1	100631559	-0.108574037	0.039272264	0.108574037
1912	BOVINEHD0100028965	1	100671549	0.186300934	0.069453998	0.186300934
1913	HAPMAP39712_BTA_109811	1	100780857	0.955033786	0.469082693	0.955033786
1914	BOVINEHD0100028988	1	100785812	0.566011015	0.243070183	0.566011015
1915	BOVINEHD0100029000	1	100857708	-0.50343145	0.211364367	0.50343145
1916	BOVINEHD0100029031	1	100983561	0.183750374	0.06843571	0.183750374
1917	HAPMAP53234_RS29020933	1	101090522	0.297410715	0.115684514	0.297410715
1918	BOVINEHD4100000594	1	101151500	-0.367431941	0.146729694	0.367431941
1919	BTA_95676_NO_RS	1	101172027	0.013886656	0.004838661	0.013886656
1920	BTB_01136517	1	101195925	1.852966476	1.194586391	1.852966476
1921	BOVINEHD0100029128	1	101237826	-0.435333664	0.178276742	0.435333664
1922	BOVINEHD0100029146	1	101291051	1.199769388	0.637840131	1.199769388
1923	BOVINEHD0100029157	1	101342687	-0.488276509	0.203874069	0.488276509
1924	BOVINEHD0100029159	1	101346641	-0.634765527	0.279360054	0.634765527
1925	BOVINEHD0100029171	1	101407765	-0.832515271	0.392418286	0.832515271
1926	BOVINEHD0100029172	1	101414003	-0.431510803	0.176462523	0.431510803
1927	BOVINEHD0100029174	1	101425135	-0.570386856	0.245334208	0.570386856
1928	BOVINEHD0100029177	1	101436647	-0.53193662	0.225651023	0.53193662
1929	BOVINEHD0100029214	1	101566194	-0.833826345	0.39321157	0.833826345
1930	BTB_00807186	1	101612280	0.391412197	0.1577075	0.391412197
1931	BTB_00807137	1	101633865	-0.490558283	0.204997171	0.490558283
1932	BOVINEHD0100047135	1	101762024	-0.172815025	0.064091461	0.172815025
1933	BOVINEHD0100029261	1	101790167	-0.335518203	0.132394517	0.335518203
1934	BOVINEHD0100029271	1	101860441	1.667078394	1.020002005	1.667078394
1935	BTA_46150_NO_RS	1	101978904	0.828474432	0.389976983	0.828474432
1936	BOVINEHD0100029345	1	102128146	-0.176868556	0.065697713	0.176868556
1937	BOVINEHD0100029365	1	102214700	0.404501464	0.163774655	0.404501464
1938	BOVINEHD0100029367	1	102217245	0.01916933	0.006693405	0.01916933
1939	BTB_00046888	1	102217960	1.568862853	0.933003955	1.568862853
1940	BOVINEHD0100029381	1	102251886	0.049026791	0.017322735	0.049026791
1941	HAPMAP51453_BTA_45251	1	102254986	1.847416914	1.189184737	1.847416914
1942	BOVINEHD0100029388	1	102267650	-1.198118182	0.636630595	1.198118182
1943	BOVINEHD0100029396	1	102291222	1.071484078	0.546755334	1.071484078
1944	BOVINEHD0100029401	1	102306734	-0.465296903	0.192655202	0.465296903
1945	BOVINEHD0100047137	1	102342578	-1.735398241	1.082650531	1.735398241
1946	BOVINEHD0100029416	1	102367234	-0.948876137	0.465106664	0.948876137
1947	ARS_BFGL_NGS_76111	1	102402908	0.254430285	0.097364547	0.254430285
1948	BOVINEHD0100029454	1	102509683	0.788026719	0.365844209	0.788026719
1949	BOVINEHD0100029457	1	102522835	1.451692324	0.833904026	1.451692324
1950	BOVINEHD0100029485	1	102605267	-0.713798368	0.322984794	0.713798368
1951	BOVINEHD0100029507	1	102695598	0.392386712	0.158157378	0.392386712
1952	BOVINEHD0100029508	1	102696257	0.408705093	0.165734414	0.408705093
1953	BOVINEHD0100029537	1	102777217	0.956884281	0.470280128	0.956884281
1954	BTB_00006833	1	102806893	-0.733193394	0.334006031	0.733193394
1955	BOVINEHD0100029564	1	102846748	-1.700548961	1.050474772	1.700548961
1956	BTA_39406_NO_RS	1	102859117	0.040924827	0.014413749	0.040924827
1957	BOVINEHD0100029576	1	102911722	0.287961772	0.111609309	0.287961772
1958	BOVINEHD0100029604	1	103015654	0.374974667	0.150163503	0.374974667
1959	BOVINEHD0100029607	1	103018697	0.374974667	0.150163503	0.374974667
1960	BOVINEHD0100029615	1	103040738	-0.308067032	0.120312846	0.308067032
1961	BOVINEHD0100029672	1	103253095	0.969221103	0.47829341	0.969221103
1962	BOVINEHD0100029677	1	103269397	0.160735859	0.059333408	0.160735859
1963	BOVINEHD0100029703	1	103344508	1.597998321	0.958436194	1.597998321
1964	BTB_01831301	1	103405790	0.759665244	0.349250917	0.759665244
1965	BOVINEHD0100029724	1	103439102	0.020199719	0.007056079	0.020199719
1966	BTB_01579794	1	103502809	2.257215699	1.619886487	2.257215699
1967	BTB_01579839	1	103530025	1.869784339	1.211027641	1.869784339
1968	BOVINEHD0100029743	1	103566137	0.259455086	0.099477683	0.259455086
1969	BOVINEHD0100029780	1	103746173	0.443455192	0.182146174	0.443455192
1970	BOVINEHD0100029781	1	103750825	1.340398603	0.744448214	1.340398603
1971	BOVINEHD0100029808	1	103927480	0.901698368	0.43507708	0.901698368
1972	BOVINEHD0100029813	1	103967306	-0.165372168	0.061154647	0.165372168
1973	BOVINEHD0100029817	1	103992204	-0.59509767	0.258235473	0.59509767
1974	BOVINEHD0100029818	1	103999882	-0.587277836	0.254131454	0.587277836
1975	BOVINEHD0100029827	1	104049311	0.65028264	0.287763185	0.65028264
1976	BOVINEHD0100029838	1	104112053	-0.463457017	0.19176416	0.463457017
1977	BOVINEHD0100029867	1	104255641	0.136794833	0.050028249	0.136794833
1978	BOVINEHD0100029872	1	104275298	-1.201582711	0.639169544	1.201582711
1979	BOVINEHD0100029903	1	104440062	-0.467135308	0.193546592	0.467135308
1980	BOVINEHD0100029914	1	104508044	-0.284001235	0.109909196	0.284001235
1981	BOVINEHD0100047149	1	104591853	-1.068674326	0.544825439	1.068674326
1982	BOVINEHD0100029937	1	104610996	-0.449112685	0.184853859	0.449112685
1983	BTB_00044897	1	104659102	0.564922669	0.242508039	0.564922669
1984	BOVINEHD0100029966	1	104735452	-0.025041686	0.008764302	0.025041686
1985	BOVINEHD0100029971	1	104762237	-0.788554121	0.366155331	0.788554121
1986	BOVINEHD0100029983	1	104833899	-0.021658395	0.007570005	0.021658395
1987	BOVINEHD0100046551	1	104845829	0.020556224	0.00718163	0.020556224
1988	BOVINEHD0100029989	1	104855230	-0.85852128	0.408262552	0.85852128
1989	BTA_45217_NO_RS	1	104867474	0.37798668	0.151539617	0.37798668
1990	BOVINEHD0100029995	1	104872722	-0.033766835	0.011859004	0.033766835
1991	BOVINEHD0100030013	1	104915762	1.141335733	0.595627774	1.141335733
1992	BOVINEHD0100030029	1	104944163	0.816398027	0.382713869	0.816398027
1993	BOVINEHD0100030039	1	104961156	-0.302836667	0.118036857	0.302836667
1994	HAPMAP51361_BTA_97011	1	104987991	1.780849892	1.125303834	1.780849892
1995	BOVINEHD0100030069	1	105100473	1.992657207	1.334428423	1.992657207
1996	BOVINEHD0100030073	1	105117495	0.084453509	0.030259948	0.084453509
1997	BOVINEHD0100030082	1	105164814	1.768373927	1.11351823	1.768373927
1998	BOVINEHD0100030089	1	105199886	1.110798598	0.574050187	1.110798598
1999	BOVINEHD0100030109	1	105309490	-0.407858922	0.165339482	0.407858922
2000	BTB_01808842	1	105405541	0.468475715	0.194197189	0.468475715
2001	BOVINEHD0100030138	1	105462979	-0.35919181	0.142998416	0.35919181
2002	BOVINEHD0100030160	1	105560459	-1.052024724	0.533446421	1.052024724
2003	BOVINEHD0100046552	1	105569892	0.140300009	0.051380227	0.140300009
2004	BOVINEHD0100030168	1	105583683	-0.826668094	0.388887459	0.826668094
2005	HAPMAP13023_BTA_95276	1	105584779	-0.826668094	0.388887459	0.826668094
2006	BOVINEHD0100030175	1	105595270	0.024508899	0.008576017	0.024508899
2007	BOVINEHD0100030194	1	105679828	-1.059286221	0.538397266	1.059286221
2008	HAPMAP41548_BTA_46240	1	105689997	-1.65258957	1.006941252	1.65258957
2009	BOVINEHD0100030230	1	105860957	0.14949401	0.054943335	0.14949401
2010	BOVINEHD0100030249	1	105914778	-0.66362948	0.295054162	0.66362948
2011	BOVINEHD0100030261	1	105987668	0.349263802	0.138530546	0.349263802
2012	BOVINEHD0100030270	1	106000322	2.554810527	1.973688988	2.554810527
2013	ARS_BFGL_NGS_115565	1	106001464	1.543095875	0.910775055	1.543095875
2014	BOVINEHD0100030297	1	106095594	-0.292491391	0.113559508	0.292491391
2015	BOVINEHD0100030305	1	106137295	-0.557689366	0.238781647	0.557689366
2016	BTA_46209_NO_RS	1	106186562	1.099104655	0.565874526	1.099104655
2017	BOVINEHD0100030376	1	106417780	1.419059938	0.807205306	1.419059938
2018	BOVINEHD0100030382	1	106444482	0.076871464	0.027461246	0.076871464
2019	BOVINEHD0100030387	1	106471072	-0.510653802	0.214959676	0.510653802
2020	BOVINEHD0100030409	1	106543982	0.42742374	0.174527976	0.42742374
2021	BOVINEHD0100030410	1	106551360	-0.579761668	0.25020546	0.579761668
2022	BOVINEHD0100030412	1	106560473	1.619828544	0.977699037	1.619828544
2023	BOVINEHD0100030423	1	106613199	0.072400453	0.025818541	0.072400453
2024	BOVINEHD0100030430	1	106675061	-1.206143537	0.642518445	1.206143537
2025	BOVINEHD0100030443	1	106710203	-0.570877566	0.245588483	0.570877566
2026	BOVINEHD0100030507	1	106976712	0.765885606	0.352867143	0.765885606
2027	BOVINEHD0100030520	1	107058263	0.306799417	0.119760483	0.306799417
2028	BTB_00049653	1	107060820	1.856722932	1.198249383	1.856722932
2029	BOVINEHD0100030522	1	107064365	0.289813881	0.112405974	0.289813881
2030	BOVINEHD0100030523	1	107070148	0.289813881	0.112405974	0.289813881
2031	BOVINEHD0100030530	1	107097981	0.277998084	0.107341276	0.277998084
2032	BOVINEHD0100030528	1	107120717	0.9854646	0.488924628	0.9854646
2033	BOVINEHD0100030537	1	107147043	-1.006329339	0.502714802	1.006329339
2034	BOVINEHD0100030544	1	107179367	0.390274879	0.157182838	0.390274879
2035	BOVINEHD0100047161	1	107192289	0.088865888	0.031896177	0.088865888
2036	BOVINEHD0100030547	1	107202385	1.171267409	0.617098498	1.171267409
2037	BOVINEHD0100030554	1	107219754	-0.080878129	0.028938162	0.080878129
2038	BOVINEHD0100030567	1	107259941	-0.620139855	0.271511717	0.620139855
2039	HAPMAP34753_BES7_CONTIG483_2157	1	107302318	1.427941595	0.814433284	1.427941595
2040	BOVINEHD0100030585	1	107313536	-0.877571853	0.420015178	0.877571853
2041	BOVINEHD0100030595	1	107341920	0.626403564	0.274864364	0.626403564
2042	BOVINEHD0100030596	1	107343540	-0.248651653	0.094943724	0.248651653
2043	BOVINEHD0100030638	1	107442207	0.406911407	0.164897514	0.406911407
2044	BTA_45222_NO_RS	1	107500490	-0.839571802	0.396694811	0.839571802
2045	BOVINEHD0100030653	1	107501436	-0.599812817	0.260719664	0.599812817
2046	BOVINEHD0100030676	1	107557936	-0.852075032	0.404313735	0.852075032
2047	BOVINEHD0100030713	1	107608010	1.415819061	0.804575047	1.415819061
2048	BOVINEHD0100030719	1	107626652	-0.417784394	0.169986005	0.417784394
2049	BOVINEHD0100030721	1	107629969	-0.372773624	0.149159671	0.372773624
2050	BOVINEHD0100030725	1	107635332	-0.41639929	0.169335739	0.41639929
2051	HAPMAP38386_BTA_122729	1	107781031	0.64280677	0.283704867	0.64280677
2052	BOVINEHD0100030780	1	107833899	-0.204694859	0.076854182	0.204694859
2053	BOVINEHD0100030784	1	107849947	0.132917898	0.048537014	0.132917898
2054	BOVINEHD0100030800	1	107885295	0.035519032	0.012483052	0.035519032
2055	BTA_120188_NO_RS	1	107894561	0.738123041	0.336827253	0.738123041
2056	BOVINEHD0100030819	1	107957417	-0.315616623	0.12361268	0.315616623
2057	BOVINEHD0100047163	1	108024493	-0.128789329	0.04695376	0.128789329
2058	BOVINEHD0100030842	1	108074879	-0.987418964	0.490209908	0.987418964
2059	BOVINEHD0100030862	1	108152191	-0.225773331	0.085457081	0.225773331
2060	BTB_01263441	1	108154231	1.008776135	0.504341888	1.008776135
2061	BOVINEHD0100030863	1	108159151	0.509851958	0.214559696	0.509851958
2062	BTB_01961443	1	108179091	1.767317435	1.112522903	1.767317435
2063	BOVINEHD0100030867	1	108187597	0.042828808	0.015095712	0.042828808
2064	BOVINEHD0100030871	1	108204165	0.45751411	0.188893345	0.45751411
2065	BTA_109427_NO_RS	1	108225673	0.717433894	0.325041166	0.717433894
2066	ARS_BFGL_NGS_32083	1	108245744	1.209818388	0.645222209	1.209818388
2067	BTB_02008740	1	108283008	1.113570598	0.575995272	1.113570598
2068	BOVINEHD0100030910	1	108343589	0.016042816	0.005594751	0.016042816
2069	BOVINEHD0100030921	1	108361991	-0.475748692	0.197737178	0.475748692
2070	ARS_BFGL_NGS_535	1	108367511	-0.13704482	0.050124553	0.13704482
2071	BOVINEHD0100030958	1	108442542	-0.213384729	0.080384923	0.213384729
2072	BOVINEHD0100030960	1	108447989	-0.77769884	0.359770491	0.77769884
2073	ARS_BFGL_NGS_16277	1	108556096	-0.219219244	0.082768037	0.219219244
2074	ARS_BFGL_NGS_115502	1	108577099	-0.407053618	0.16496383	0.407053618
2075	BOVINEHD0100030995	1	108579109	-0.20269979	0.076046719	0.20269979
2076	BOVINEHD0100030999	1	108584938	-0.809334996	0.378488795	0.809334996
2077	BOVINEHD0100031029	1	108669619	-0.520811935	0.220044543	0.520811935
2078	BOVINEHD0100031033	1	108673052	-0.742610051	0.339402197	0.742610051
2079	ARS_BFGL_NGS_115228	1	108851719	0.621220171	0.272089043	0.621220171
2080	BOVINEHD0100031103	1	108864488	-0.108362797	0.039192615	0.108362797
2081	BOVINEHD0100031116	1	108910387	-0.179808065	0.066865529	0.179808065
2082	BOVINEHD0100031149	1	109034032	0.869347506	0.414926263	0.869347506
2083	BOVINEHD0100031171	1	109152951	0.050544371	0.017869668	0.050544371
2084	BTB_01568926	1	109210774	0.66530938	0.295975986	0.66530938
2085	BOVINEHD0100031199	1	109248751	-0.343974585	0.136162598	0.343974585
2086	BOVINEHD0100031213	1	109335626	-0.123437791	0.044908824	0.123437791
2087	BOVINEHD0100031242	1	109499828	-0.265588126	0.102067124	0.265588126
2088	BOVINEHD0100031244	1	109503304	0.521417813	0.220348868	0.521417813
2089	BOVINEHD0100031266	1	109639391	0.268122375	0.103140406	0.268122375
2090	BOVINEHD0100031274	1	109677938	-0.258126825	0.098918359	0.258126825
2091	BOVINEHD0100031281	1	109712543	-0.69700094	0.313540518	0.69700094
2092	BOVINEHD0100031292	1	109798464	-0.473398762	0.196591565	0.473398762
2093	BOVINEHD0100031316	1	109883057	-0.002944786	0.001021617	0.002944786
2094	HAPMAP41730_BTA_102454	1	109912144	1.186345929	0.628035432	1.186345929
2095	ARS_BFGL_NGS_105415	1	109939112	-0.04000612	0.014085052	0.04000612
2096	BOVINEHD0100031349	1	109994343	-0.163755399	0.060518835	0.163755399
2097	BOVINEHD0100046563	1	110137399	0.43489836	0.178069929	0.43489836
2098	ARS_BFGL_NGS_119115	1	110190689	1.097296753	0.564614863	1.097296753
2099	BOVINEHD0100031407	1	110217751	0.442179684	0.1815371	0.442179684
2100	BOVINEHD0100031431	1	110289037	-0.753350333	0.345592967	0.753350333
2101	BOVINEHD0100031437	1	110299031	0.423431753	0.172643471	0.423431753
2102	BOVINEHD0100031452	1	110341495	-0.631173829	0.277426231	0.631173829
2103	BOVINEHD0100031457	1	110348308	0.44732821	0.183998721	0.44732821
2104	BTA_96415_NO_RS	1	110396001	0.408345181	0.165566406	0.408345181
2105	BTB_01140101	1	110420546	0.248805932	0.095008226	0.248805932
2106	BOVINEHD0100031503	1	110447180	0.453918975	0.187162053	0.453918975
2107	ARS_BFGL_NGS_26803	1	110518491	0.606068243	0.264026493	0.606068243
2108	ARS_BFGL_NGS_110339	1	110625430	1.05847007	0.537839898	1.05847007
2109	BOVINEHD0100031559	1	110640358	0.635524812	0.279769404	0.635524812
2110	ARS_BFGL_NGS_26090	1	110674163	0.641826431	0.283174042	0.641826431
2111	BOVINEHD0100031568	1	110681174	0.60105112	0.261373264	0.60105112
2112	BOVINEHD0100031617	1	110836428	-0.308783894	0.120625434	0.308783894
2113	BOVINEHD0100031642	1	110974790	-0.509208355	0.214238799	0.509208355
2114	BTB_02056490	1	111054255	-0.369213242	0.147539046	0.369213242
2115	BOVINEHD0100031667	1	111059437	-0.369213242	0.147539046	0.369213242
2116	BOVINEHD0100031695	1	111171368	-0.543627436	0.231585484	0.543627436
2117	BOVINEHD0100031698	1	111184716	-0.322799951	0.126768504	0.322799951
2118	BOVINEHD0100031703	1	111197784	-0.036244545	0.012741695	0.036244545
2119	BOVINEHD0100031704	1	111198494	-0.032274197	0.011328076	0.032274197
2120	BOVINEHD0100031711	1	111229089	-0.489818858	0.204633041	0.489818858
2121	BOVINEHD0100031718	1	111261897	0.068893226	0.024533904	0.068893226
2122	BOVINEHD0100031726	1	111289073	1.284037007	0.700865472	1.284037007
2123	BTA_114834_NO_RS	1	111306798	0.891643885	0.428775986	0.891643885
2124	BOVINEHD0100031762	1	111376275	-0.509872435	0.214569908	0.509872435
2125	BOVINEHD0100031788	1	111459109	-0.179211586	0.066628354	0.179211586
2126	HAPMAP41249_BTA_37966	1	111566373	1.44093156	0.825056739	1.44093156
2127	BOVINEHD0100031824	1	111569302	-0.587588064	0.254293891	0.587588064
2128	BOVINEHD0100031831	1	111598404	0.036735185	0.012916691	0.036735185
2129	ARS_BFGL_BAC_16144	1	111654919	1.633203021	0.989588495	1.633203021
2130	BOVINEHD0100031870	1	111752947	-0.737066318	0.336221812	0.737066318
2131	BOVINEHD0100031881	1	111772744	0.232688523	0.088308095	0.232688523
2132	BTB_00738246	1	111868602	0.00209046	0.000724984	0.00209046
2133	BTB_00049996	1	111926143	1.27880373	0.696877023	1.27880373
2134	BOVINEHD0100031924	1	111956634	0.629459372	0.276504629	0.629459372
2135	ARS_BFGL_NGS_104897	1	111960854	1.233637527	0.662864328	1.233637527
2136	BOVINEHD0100031960	1	112065903	-0.397365605	0.160460442	0.397365605
2137	BOVINEHD0100031973	1	112100193	-0.751938063	0.344776726	0.751938063
2138	BOVINEHD0100032015	1	112214554	-1.031472106	0.519533864	1.031472106
[truncated: 44,242 more rows]
