# Supplementary material for: Selective signatures in composite MONTANA TROPICAL beef cattle reveal potential genomic regions for tropical adaptation
Source: PLoS One. 2024 Apr 25;19(4):e0301937. doi: 10.1371/journal.pone.0301937 (PMC11045132; doi:10.1371/journal.pone.0301937)
Supplement: S2 File — (XLS) [file pone.0301937.s004.xls]

## Sheet: ClueGO Results
ID	Term	Ontology Source	Term PValue	Term PValue Corrected with Bonferroni step down	Group PValue	Group PValue Corrected with Bonferroni step down	GOLevels	GOGroups	% Associated Genes	Nr. Genes	Associated Genes Found
GO:0038161	prolactin signaling pathway	GO_BiologicalProcess-_11.01.2018_00h00	0.00271048	0.290022	0.00271048	0.0298153	[4, 5, 6, 7]	Group00	50	1	[PRLR]
GO:0008206	bile acid metabolic process	GO_BiologicalProcess-_11.01.2018_00h00	0.0320688	1	0.0320688	0.224482	[4, 5, 7]	Group01	4.16667	1	[AMACR]
GO:0043038	amino acid activation	GO_BiologicalProcess-_11.01.2018_00h00	0.0593254	1	0.0593254	0.355952	[4, 5, 7]	Group02	2.22222	1	[TARS]
GO:0043039	tRNA aminoacylation	GO_BiologicalProcess-_11.01.2018_00h00	0.0580442	1	0.0593254	0.355952	[5, 6, 7, 8, 9]	Group02	2.27273	1	[TARS]
GO:0042273	ribosomal large subunit biogenesis	GO_BiologicalProcess-_11.01.2018_00h00	0.087097	1	0.115297	0.461189	[4, 5]	Group03	1.49254	1	[BRIX1]
GO:0042255	ribosome assembly	GO_BiologicalProcess-_11.01.2018_00h00	0.0707821	1	0.115297	0.461189	[5, 6, 7]	Group03	1.85185	1	[BRIX1]
GO:0000027	ribosomal large subunit assembly	GO_BiologicalProcess-_11.01.2018_00h00	0.0386257	1	0.115297	0.461189	[5, 6, 7, 8]	Group03	3.44828	1	[BRIX1]
GO:0019221	cytokine-mediated signaling pathway	GO_BiologicalProcess-_11.01.2018_00h00	0.00117829	0.13079	0.00119063	0.0142876	[4, 5, 6]	Group04	1.12676	4	[IL7R, LIFR, OSMR, PRLR]
GO:0038165	oncostatin-M-mediated signaling pathway	GO_BiologicalProcess-_11.01.2018_00h00	1.04662e-05	0.00118269	0.00119063	0.0142876	[5, 6, 7]	Group04	50	2	[LIFR, OSMR]
GO:0048861	leukemia inhibitory factor signaling pathway	GO_BiologicalProcess-_11.01.2018_00h00	0.00406311	0.426626	0.00119063	0.0142876	[5, 6, 7]	Group04	33.3333	1	[LIFR]
GO:0070120	ciliary neurotrophic factor-mediated signaling pathway	GO_BiologicalProcess-_11.01.2018_00h00	0.00676313	0.689839	0.00119063	0.0142876	[5, 6, 7]	Group04	20	1	[LIFR]
GO:0072524	pyridine-containing compound metabolic process	GO_BiologicalProcess-_11.01.2018_00h00	0.120116	0.720698	0.20052	0.40104	[4]	Group05	1.06383	1	[NADK2]
GO:0009108	coenzyme biosynthetic process	GO_BiologicalProcess-_11.01.2018_00h00	0.114089	1	0.20052	0.40104	[5]	Group05	1.1236	1	[NADK2]
GO:0072525	pyridine-containing compound biosynthetic process	GO_BiologicalProcess-_11.01.2018_00h00	0.0228178	1	0.20052	0.40104	[5]	Group05	5.88235	1	[NADK2]
GO:0019362	pyridine nucleotide metabolic process	GO_BiologicalProcess-_11.01.2018_00h00	0.115297	0.922378	0.20052	0.40104	[5, 6, 7, 8]	Group05	1.11111	1	[NADK2]
GO:0031341	regulation of cell killing	GO_BiologicalProcess-_11.01.2018_00h00	0.0618829	1	0.390174	0.390174	[2, 3]	Group06	2.12766	1	[IL7R]
GO:0002377	immunoglobulin production	GO_BiologicalProcess-_11.01.2018_00h00	0.110453	1	0.390174	0.390174	[3]	Group06	1.16279	1	[IL7R]
GO:0031342	negative regulation of cell killing	GO_BiologicalProcess-_11.01.2018_00h00	0.00811053	0.811053	0.390174	0.390174	[2, 3, 4]	Group06	16.6667	1	[IL7R]
GO:0001910	regulation of leukocyte mediated cytotoxicity	GO_BiologicalProcess-_11.01.2018_00h00	0.0490291	1	0.390174	0.390174	[3, 4]	Group06	2.7027	1	[IL7R]
GO:0001911	negative regulation of leukocyte mediated cytotoxicity	GO_BiologicalProcess-_11.01.2018_00h00	0.00541399	0.563055	0.390174	0.390174	[3, 4, 5]	Group06	25	1	[IL7R]
GO:0002698	negative regulation of immune effector process	GO_BiologicalProcess-_11.01.2018_00h00	0.0994613	1	0.390174	0.390174	[3, 4, 5]	Group06	1.2987	1	[IL7R]
GO:0050777	negative regulation of immune response	GO_BiologicalProcess-_11.01.2018_00h00	0.112878	1	0.390174	0.390174	[3, 4, 5]	Group06	1.13636	1	[IL7R]
GO:0001913	T cell mediated cytotoxicity	GO_BiologicalProcess-_11.01.2018_00h00	0.0228178	1	0.390174	0.390174	[3, 6]	Group06	5.88235	1	[IL7R]
GO:0002456	T cell mediated immunity	GO_BiologicalProcess-_11.01.2018_00h00	0.07331	1	0.390174	0.390174	[5]	Group06	1.78571	1	[IL7R]
GO:0002704	negative regulation of leukocyte mediated immunity	GO_BiologicalProcess-_11.01.2018_00h00	0.0373177	1	0.390174	0.390174	[4, 5, 6]	Group06	3.57143	1	[IL7R]
GO:0002820	negative regulation of adaptive immune response	GO_BiologicalProcess-_11.01.2018_00h00	0.0373177	1	0.390174	0.390174	[4, 5, 6]	Group06	3.57143	1	[IL7R]
GO:0002706	regulation of lymphocyte mediated immunity	GO_BiologicalProcess-_11.01.2018_00h00	0.126105	0.25221	0.390174	0.390174	[5, 6]	Group06	1.0101	1	[IL7R]
GO:0002822	regulation of adaptive immune response based on somatic recombination of immune receptors built from immunoglobulin superfamily domains	GO_BiologicalProcess-_11.01.2018_00h00	0.123714	0.494857	0.390174	0.390174	[5, 6]	Group06	1.03093	1	[IL7R]
GO:0042100	B cell proliferation	GO_BiologicalProcess-_11.01.2018_00h00	0.122517	0.612583	0.390174	0.390174	[5, 6]	Group06	1.04167	1	[IL7R]
GO:0048535	lymph node development	GO_BiologicalProcess-_11.01.2018_00h00	0.0188274	1	0.390174	0.390174	[4, 5, 6, 7]	Group06	7.14286	1	[IL7R]
GO:0001914	regulation of T cell mediated cytotoxicity	GO_BiologicalProcess-_11.01.2018_00h00	0.0174938	1	0.390174	0.390174	[4, 5, 7, 8]	Group06	7.69231	1	[IL7R]
GO:0002707	negative regulation of lymphocyte mediated immunity	GO_BiologicalProcess-_11.01.2018_00h00	0.0294342	1	0.390174	0.390174	[5, 6, 7]	Group06	4.54545	1	[IL7R]
GO:0002823	negative regulation of adaptive immune response based on somatic recombination of immune receptors built from immunoglobulin superfamily domains	GO_BiologicalProcess-_11.01.2018_00h00	0.0333836	1	0.390174	0.390174	[5, 6, 7]	Group06	4	1	[IL7R]
GO:0001915	negative regulation of T cell mediated cytotoxicity	GO_BiologicalProcess-_11.01.2018_00h00	0.00135612	0.149173	0.390174	0.390174	[4, 5, 6, 7, 8, 9]	Group06	100	1	[IL7R]
GO:0045621	positive regulation of lymphocyte differentiation	GO_BiologicalProcess-_11.01.2018_00h00	0.0895827	1	0.390174	0.390174	[5, 6, 7, 8, 9, 10, 11]	Group06	1.44928	1	[IL7R]
GO:0006403	RNA localization	GO_BiologicalProcess-_11.01.2018_00h00	0.0164557	1	0.00452858	0.0407572	[3]	Group07	1.36986	2	[NUP155, RANBP3L]
GO:0030048	actin filament-based movement	GO_BiologicalProcess-_11.01.2018_00h00	0.0932992	1	0.00452858	0.0407572	[3]	Group07	1.38889	1	[NUP155]
GO:0071166	ribonucleoprotein complex localization	GO_BiologicalProcess-_11.01.2018_00h00	0.0821062	1	0.00452858	0.0407572	[3]	Group07	1.5873	1	[NUP155]
GO:0051236	establishment of RNA localization	GO_BiologicalProcess-_11.01.2018_00h00	0.0106239	0.99865	0.00452858	0.0407572	[3, 4]	Group07	1.72414	2	[NUP155, RANBP3L]
GO:0001508	action potential	GO_BiologicalProcess-_11.01.2018_00h00	0.124911	0.374732	0.00452858	0.0407572	[4]	Group07	1.02041	1	[NUP155]
GO:0006997	nucleus organization	GO_BiologicalProcess-_11.01.2018_00h00	0.127298	0.127298	0.00452858	0.0407572	[4]	Group07	1	1	[NUP155]
GO:0070252	actin-mediated cell contraction	GO_BiologicalProcess-_11.01.2018_00h00	0.0720469	1	0.00452858	0.0407572	[4]	Group07	1.81818	1	[NUP155]
GO:0006998	nuclear envelope organization	GO_BiologicalProcess-_11.01.2018_00h00	0.0516131	1	0.00452858	0.0407572	[4, 5]	Group07	2.5641	1	[NUP155]
GO:0090068	positive regulation of cell cycle process	GO_BiologicalProcess-_11.01.2018_00h00	0.0228757	1	0.00452858	0.0407572	[3, 4, 5, 6]	Group07	1.14943	2	[RANBP3L, RXFP3]
GO:0000972	transcription-dependent tethering of RNA polymerase II gene DNA at nuclear periphery	GO_BiologicalProcess-_11.01.2018_00h00	0.0094562	0.926707	0.00452858	0.0407572	[5]	Group07	14.2857	1	[NUP155]
GO:0015931	nucleobase-containing compound transport	GO_BiologicalProcess-_11.01.2018_00h00	0.0168839	1	0.00452858	0.0407572	[5]	Group07	1.35135	2	[NUP155, RANBP3L]
GO:0051168	nuclear export	GO_BiologicalProcess-_11.01.2018_00h00	0.00976344	0.947053	0.00452858	0.0407572	[5]	Group07	1.8018	2	[NUP155, RANBP3L]
GO:0086001	cardiac muscle cell action potential	GO_BiologicalProcess-_11.01.2018_00h00	0.0541905	1	0.00452858	0.0407572	[5]	Group07	2.43902	1	[NUP155]
GO:0051299	centrosome separation	GO_BiologicalProcess-_11.01.2018_00h00	0.0174938	1	0.00452858	0.0407572	[3, 4, 5, 6, 8]	Group07	7.69231	1	[RANBP3L]
GO:0050658	RNA transport	GO_BiologicalProcess-_11.01.2018_00h00	0.00993291	0.95356	0.00452858	0.0407572	[4, 5, 7]	Group07	1.78571	2	[NUP155, RANBP3L]
GO:0061337	cardiac conduction	GO_BiologicalProcess-_11.01.2018_00h00	0.0618829	1	0.00452858	0.0407572	[3, 6, 7]	Group07	2.12766	1	[NUP155]
GO:0051783	regulation of nuclear division	GO_BiologicalProcess-_11.01.2018_00h00	0.0164557	1	0.00452858	0.0407572	[5, 6]	Group07	1.36986	2	[RAD1, RANBP3L]
GO:0086065	cell communication involved in cardiac conduction	GO_BiologicalProcess-_11.01.2018_00h00	0.0386257	1	0.00452858	0.0407572	[3, 4, 7, 8]	Group07	3.44828	1	[NUP155]
GO:0086019	cell-cell signaling involved in cardiac conduction	GO_BiologicalProcess-_11.01.2018_00h00	0.0254695	1	0.00452858	0.0407572	[3, 4, 5, 8, 9]	Group07	5.26316	1	[NUP155]
GO:0045840	positive regulation of mitotic nuclear division	GO_BiologicalProcess-_11.01.2018_00h00	0.0516131	1	0.00452858	0.0407572	[4, 5, 6, 7, 8]	Group07	2.5641	1	[RANBP3L]
GO:0046605	regulation of centrosome cycle	GO_BiologicalProcess-_11.01.2018_00h00	0.0580442	1	0.00452858	0.0407572	[4, 5, 6, 7, 8]	Group07	2.27273	1	[RANBP3L]
GO:0051495	positive regulation of cytoskeleton organization	GO_BiologicalProcess-_11.01.2018_00h00	0.019096	1	0.00452858	0.0407572	[5, 6, 7]	Group07	1.26582	2	[RANBP3L, RICTOR]
GO:0051785	positive regulation of nuclear division	GO_BiologicalProcess-_11.01.2018_00h00	0.0657067	1	0.00452858	0.0407572	[5, 6, 7]	Group07	2	1	[RANBP3L]
GO:0086003	cardiac muscle cell contraction	GO_BiologicalProcess-_11.01.2018_00h00	0.0580442	1	0.00452858	0.0407572	[5, 7]	Group07	2.27273	1	[NUP155]
GO:0090435	protein localization to nuclear envelope	GO_BiologicalProcess-_11.01.2018_00h00	0.0094562	0.926707	0.00452858	0.0407572	[5, 6, 7]	Group07	14.2857	1	[NUP155]
GO:0007100	mitotic centrosome separation	GO_BiologicalProcess-_11.01.2018_00h00	0.0161585	1	0.00452858	0.0407572	[4, 5, 6, 7, 9]	Group07	8.33333	1	[RANBP3L]
GO:0006405	RNA export from nucleus	GO_BiologicalProcess-_11.01.2018_00h00	0.00355781	0.377128	0.00452858	0.0407572	[5, 6, 8]	Group07	3.0303	2	[NUP155, RANBP3L]
GO:0051028	mRNA transport	GO_BiologicalProcess-_11.01.2018_00h00	0.0932992	1	0.00452858	0.0407572	[5, 6, 8]	Group07	1.38889	1	[NUP155]
GO:0046607	positive regulation of centrosome cycle	GO_BiologicalProcess-_11.01.2018_00h00	0.0134828	1	0.00452858	0.0407572	[4, 5, 6, 7, 8, 9]	Group07	10	1	[RANBP3L]
GO:0071426	ribonucleoprotein complex export from nucleus	GO_BiologicalProcess-_11.01.2018_00h00	0.0808545	1	0.00452858	0.0407572	[4, 5, 6, 7, 8, 9]	Group07	1.6129	1	[NUP155]
GO:0086066	atrial cardiac muscle cell to AV node cell communication	GO_BiologicalProcess-_11.01.2018_00h00	0.0121423	1	0.00452858	0.0407572	[4, 5, 8, 9]	Group07	11.1111	1	[NUP155]
GO:0086026	atrial cardiac muscle cell to AV node cell signaling	GO_BiologicalProcess-_11.01.2018_00h00	0.0121423	1	0.00452858	0.0407572	[4, 5, 6, 9, 10]	Group07	11.1111	1	[NUP155]
GO:0046602	regulation of mitotic centrosome separation	GO_BiologicalProcess-_11.01.2018_00h00	0.0121423	1	0.00452858	0.0407572	[5, 6, 7, 8, 9, 10]	Group07	11.1111	1	[RANBP3L]
GO:0071427	mRNA-containing ribonucleoprotein complex export from nucleus	GO_BiologicalProcess-_11.01.2018_00h00	0.0593254	1	0.00452858	0.0407572	[5, 6, 7, 8, 9, 10]	Group07	2.22222	1	[NUP155]
GO:0006406	mRNA export from nucleus	GO_BiologicalProcess-_11.01.2018_00h00	0.0593254	1	0.00452858	0.0407572	[5, 6, 7, 8, 9, 10, 11]	Group07	2.22222	1	[NUP155]
GO:0046604	positive regulation of mitotic centrosome separation	GO_BiologicalProcess-_11.01.2018_00h00	0.00676313	0.689839	0.00452858	0.0407572	[5, 6, 7, 8, 9, 10, 11]	Group07	20	1	[RANBP3L]
GO:0086014	atrial cardiac muscle cell action potential	GO_BiologicalProcess-_11.01.2018_00h00	0.0121423	1	0.00452858	0.0407572	[5, 6, 7, 9, 10, 11]	Group07	11.1111	1	[NUP155]
GO:0030010	establishment of cell polarity	GO_BiologicalProcess-_11.01.2018_00h00	0.124911	0.374732	0.0124711	0.0997687	[3]	Group08	1.02041	1	[RICTOR]
GO:0032878	regulation of establishment or maintenance of cell polarity	GO_BiologicalProcess-_11.01.2018_00h00	0.0267928	1	0.0124711	0.0997687	[3, 4]	Group08	5	1	[RICTOR]
GO:0006022	aminoglycan metabolic process	GO_BiologicalProcess-_11.01.2018_00h00	0.0932992	1	0.0124711	0.0997687	[4]	Group08	1.38889	1	[EGFLAM]
GO:0010811	positive regulation of cell-substrate adhesion	GO_BiologicalProcess-_11.01.2018_00h00	0.105584	1	0.0124711	0.0997687	[3, 4, 5]	Group08	1.21951	1	[EGFLAM]
GO:0030952	establishment or maintenance of cytoskeleton polarity	GO_BiologicalProcess-_11.01.2018_00h00	0.0108001	1	0.0124711	0.0997687	[3, 5]	Group08	12.5	1	[RICTOR]
GO:1901136	carbohydrate derivative catabolic process	GO_BiologicalProcess-_11.01.2018_00h00	0.123714	0.494857	0.0124711	0.0997687	[4]	Group08	1.03093	1	[ADAMTS12]
GO:2000114	regulation of establishment of cell polarity	GO_BiologicalProcess-_11.01.2018_00h00	0.0241445	1	0.0124711	0.0997687	[4, 5]	Group08	5.55556	1	[RICTOR]
GO:0003158	endothelium development	GO_BiologicalProcess-_11.01.2018_00h00	0.106803	1	0.0124711	0.0997687	[5]	Group08	1.20482	1	[ADAMTS12]
GO:0030203	glycosaminoglycan metabolic process	GO_BiologicalProcess-_11.01.2018_00h00	0.0846049	1	0.0124711	0.0997687	[5]	Group08	1.53846	1	[EGFLAM]
GO:0030950	establishment or maintenance of actin cytoskeleton polarity	GO_BiologicalProcess-_11.01.2018_00h00	0.00541399	0.563055	0.0124711	0.0997687	[4, 6]	Group08	25	1	[RICTOR]
GO:0031532	actin cytoskeleton reorganization	GO_BiologicalProcess-_11.01.2018_00h00	0.0945348	1	0.0124711	0.0997687	[4, 6]	Group08	1.36986	1	[RICTOR]
GO:0031929	TOR signaling	GO_BiologicalProcess-_11.01.2018_00h00	0.114089	1	0.0124711	0.0997687	[4, 5, 6]	Group08	1.1236	1	[RICTOR]
GO:0035728	response to hepatocyte growth factor	GO_BiologicalProcess-_11.01.2018_00h00	0.0148215	1	0.0124711	0.0997687	[5]	Group08	9.09091	1	[ADAMTS12]
GO:0050727	regulation of inflammatory response	GO_BiologicalProcess-_11.01.2018_00h00	0.0296184	1	0.0124711	0.0997687	[4, 5, 6]	Group08	1	2	[ADAMTS12, RICTOR]
GO:0070555	response to interleukin-1	GO_BiologicalProcess-_11.01.2018_00h00	0.0994613	1	0.0124711	0.0997687	[5]	Group08	1.2987	1	[ADAMTS12]
GO:1905330	regulation of morphogenesis of an epithelium	GO_BiologicalProcess-_11.01.2018_00h00	0.00569827	0.586922	0.0124711	0.0997687	[4, 5, 6]	Group08	2.38095	2	[ADAMTS12, GDNF]
GO:1902547	regulation of cellular response to vascular endothelial growth factor stimulus	GO_BiologicalProcess-_11.01.2018_00h00	0.0214894	1	0.0124711	0.0997687	[4, 5, 7]	Group08	6.25	1	[ADAMTS12]
GO:2001112	regulation of cellular response to hepatocyte growth factor stimulus	GO_BiologicalProcess-_11.01.2018_00h00	0.00135612	0.149173	0.0124711	0.0997687	[4, 5, 7]	Group08	100	1	[ADAMTS12]
GO:0002062	chondrocyte differentiation	GO_BiologicalProcess-_11.01.2018_00h00	0.109238	1	0.0124711	0.0997687	[4, 5, 6, 7]	Group08	1.17647	1	[ADAMTS12]
GO:0003159	morphogenesis of an endothelium	GO_BiologicalProcess-_11.01.2018_00h00	0.0174938	1	0.0124711	0.0997687	[5, 6]	Group08	7.69231	1	[ADAMTS12]
GO:0006029	proteoglycan metabolic process	GO_BiologicalProcess-_11.01.2018_00h00	0.00239676	0.258851	0.0124711	0.0997687	[5, 6]	Group08	3.7037	2	[ADAMTS12, EGFLAM]
GO:0006516	glycoprotein catabolic process	GO_BiologicalProcess-_11.01.2018_00h00	0.0188274	1	0.0124711	0.0997687	[5, 6]	Group08	7.14286	1	[ADAMTS12]
GO:0061035	regulation of cartilage development	GO_BiologicalProcess-_11.01.2018_00h00	0.066978	1	0.0124711	0.0997687	[4, 5, 6, 7]	Group08	1.96078	1	[ADAMTS12]
GO:0061037	negative regulation of cartilage development	GO_BiologicalProcess-_11.01.2018_00h00	0.0267928	1	0.0124711	0.0997687	[3, 4, 5, 6, 7, 8]	Group08	5	1	[ADAMTS12]
GO:0030204	chondroitin sulfate metabolic process	GO_BiologicalProcess-_11.01.2018_00h00	0.0281143	1	0.0124711	0.0997687	[4, 5, 7, 8]	Group08	4.7619	1	[EGFLAM]
GO:0032006	regulation of TOR signaling	GO_BiologicalProcess-_11.01.2018_00h00	0.101915	1	0.0124711	0.0997687	[5, 6, 7]	Group08	1.26582	1	[RICTOR]
GO:0032330	regulation of chondrocyte differentiation	GO_BiologicalProcess-_11.01.2018_00h00	0.0490291	1	0.0124711	0.0997687	[4, 5, 6, 7, 8]	Group08	2.7027	1	[ADAMTS12]
GO:0051495	positive regulation of cytoskeleton organization	GO_BiologicalProcess-_11.01.2018_00h00	0.019096	1	0.0124711	0.0997687	[5, 6, 7]	Group08	1.26582	2	[RANBP3L, RICTOR]
GO:0051896	regulation of protein kinase B signaling	GO_BiologicalProcess-_11.01.2018_00h00	0.123714	0.494857	0.0124711	0.0997687	[5, 6, 7]	Group08	1.03093	1	[RICTOR]
GO:0061154	endothelial tube morphogenesis	GO_BiologicalProcess-_11.01.2018_00h00	0.0174938	1	0.0124711	0.0997687	[5, 6, 7]	Group08	7.69231	1	[ADAMTS12]
GO:1901509	regulation of endothelial tube morphogenesis	GO_BiologicalProcess-_11.01.2018_00h00	0.00406311	0.426626	0.0124711	0.0997687	[4, 5, 6, 7, 8]	Group08	33.3333	1	[ADAMTS12]
GO:1902548	negative regulation of cellular response to vascular endothelial growth factor stimulus	GO_BiologicalProcess-_11.01.2018_00h00	0.00676313	0.689839	0.0124711	0.0997687	[4, 5, 6, 7, 8]	Group08	20	1	[ADAMTS12]
GO:2001113	negative regulation of cellular response to hepatocyte growth factor stimulus	GO_BiologicalProcess-_11.01.2018_00h00	0.00135612	0.149173	0.0124711	0.0997687	[4, 5, 6, 7, 8]	Group08	100	1	[ADAMTS12]
GO:0032008	positive regulation of TOR signaling	GO_BiologicalProcess-_11.01.2018_00h00	0.0451404	1	0.0124711	0.0997687	[5, 6, 7, 8]	Group08	2.94118	1	[RICTOR]
GO:0032273	positive regulation of protein polymerization	GO_BiologicalProcess-_11.01.2018_00h00	0.11771	0.823969	0.0124711	0.0997687	[4, 5, 6, 7, 8, 9]	Group08	1.08696	1	[RICTOR]
GO:0032331	negative regulation of chondrocyte differentiation	GO_BiologicalProcess-_11.01.2018_00h00	0.0228178	1	0.0124711	0.0997687	[4, 5, 6, 7, 8, 9]	Group08	5.88235	1	[ADAMTS12]
GO:0051897	positive regulation of protein kinase B signaling	GO_BiologicalProcess-_11.01.2018_00h00	0.0783462	1	0.0124711	0.0997687	[5, 6, 7, 8]	Group08	1.66667	1	[RICTOR]
GO:1902202	regulation of hepatocyte growth factor receptor signaling pathway	GO_BiologicalProcess-_11.01.2018_00h00	0.00541399	0.563055	0.0124711	0.0997687	[4, 5, 6, 7, 8, 9]	Group08	25	1	[ADAMTS12]
GO:0019800	peptide cross-linking via chondroitin 4-sulfate glycosaminoglycan	GO_BiologicalProcess-_11.01.2018_00h00	0.00676313	0.689839	0.0124711	0.0997687	[5, 6, 7, 8, 9]	Group08	20	1	[EGFLAM]
GO:1902203	negative regulation of hepatocyte growth factor receptor signaling pathway	GO_BiologicalProcess-_11.01.2018_00h00	0.00135612	0.149173	0.0124711	0.0997687	[4, 5, 6, 7, 8, 9, 10]	Group08	100	1	[ADAMTS12]
GO:0030838	positive regulation of actin filament polymerization	GO_BiologicalProcess-_11.01.2018_00h00	0.0945348	1	0.0124711	0.0997687	[5, 6, 7, 8, 9, 10, 11]	Group08	1.36986	1	[RICTOR]
GO:0006403	RNA localization	GO_BiologicalProcess-_11.01.2018_00h00	0.0164557	1	0.00337968	0.0337968	[3]	Group09	1.36986	2	[NUP155, RANBP3L]
GO:0030010	establishment of cell polarity	GO_BiologicalProcess-_11.01.2018_00h00	0.124911	0.374732	0.00337968	0.0337968	[3]	Group09	1.02041	1	[RICTOR]
GO:0048857	neural nucleus development	GO_BiologicalProcess-_11.01.2018_00h00	0.0606049	1	0.00337968	0.0337968	[3]	Group09	2.17391	1	[RAD1]
GO:0104004	cellular response to environmental stimulus	GO_BiologicalProcess-_11.01.2018_00h00	0.0269397	1	0.00337968	0.0337968	[3]	Group09	1.05263	2	[NIPBL, RAD1]
GO:2000242	negative regulation of reproductive process	GO_BiologicalProcess-_11.01.2018_00h00	0.0618829	1	0.00337968	0.0337968	[2, 3, 4]	Group09	2.12766	1	[RAD1]
GO:0032878	regulation of establishment or maintenance of cell polarity	GO_BiologicalProcess-_11.01.2018_00h00	0.0267928	1	0.00337968	0.0337968	[3, 4]	Group09	5	1	[RICTOR]
GO:0051236	establishment of RNA localization	GO_BiologicalProcess-_11.01.2018_00h00	0.0106239	0.99865	0.00337968	0.0337968	[3, 4]	Group09	1.72414	2	[NUP155, RANBP3L]
GO:0051302	regulation of cell division	GO_BiologicalProcess-_11.01.2018_00h00	0.126105	0.25221	0.00337968	0.0337968	[3, 4]	Group09	1.0101	1	[RXFP3]
GO:0071214	cellular response to abiotic stimulus	GO_BiologicalProcess-_11.01.2018_00h00	0.0269397	1	0.00337968	0.0337968	[3, 4]	Group09	1.05263	2	[NIPBL, RAD1]
GO:0010212	response to ionizing radiation	GO_BiologicalProcess-_11.01.2018_00h00	0.00976344	0.947053	0.00337968	0.0337968	[4]	Group09	1.8018	2	[NIPBL, RAD1]
GO:0030952	establishment or maintenance of cytoskeleton polarity	GO_BiologicalProcess-_11.01.2018_00h00	0.0108001	1	0.00337968	0.0337968	[3, 5]	Group09	12.5	1	[RICTOR]
GO:0051445	regulation of meiotic cell cycle	GO_BiologicalProcess-_11.01.2018_00h00	0.0580442	1	0.00337968	0.0337968	[3, 4, 5]	Group09	2.27273	1	[RAD1]
GO:0051781	positive regulation of cell division	GO_BiologicalProcess-_11.01.2018_00h00	0.0682477	1	0.00337968	0.0337968	[3, 4, 5]	Group09	1.92308	1	[RXFP3]
GO:0051447	negative regulation of meiotic cell cycle	GO_BiologicalProcess-_11.01.2018_00h00	0.0201593	1	0.00337968	0.0337968	[3, 4, 5, 6]	Group09	6.66667	1	[RAD1]
GO:0071478	cellular response to radiation	GO_BiologicalProcess-_11.01.2018_00h00	0.0101037	0.959852	0.00337968	0.0337968	[4, 5]	Group09	1.76991	2	[NIPBL, RAD1]
GO:0090068	positive regulation of cell cycle process	GO_BiologicalProcess-_11.01.2018_00h00	0.0228757	1	0.00337968	0.0337968	[3, 4, 5, 6]	Group09	1.14943	2	[RANBP3L, RXFP3]
GO:2000114	regulation of establishment of cell polarity	GO_BiologicalProcess-_11.01.2018_00h00	0.0241445	1	0.00337968	0.0337968	[4, 5]	Group09	5.55556	1	[RICTOR]
GO:0007200	phospholipase C-activating G-protein coupled receptor signaling pathway	GO_BiologicalProcess-_11.01.2018_00h00	0.105584	1	0.00337968	0.0337968	[4, 5, 6]	Group09	1.21951	1	[RXFP3]
GO:0007218	neuropeptide signaling pathway	GO_BiologicalProcess-_11.01.2018_00h00	0.114089	1	0.00337968	0.0337968	[4, 5, 6]	Group09	1.1236	1	[RXFP3]
GO:0015931	nucleobase-containing compound transport	GO_BiologicalProcess-_11.01.2018_00h00	0.0168839	1	0.00337968	0.0337968	[5]	Group09	1.35135	2	[NUP155, RANBP3L]
GO:0030950	establishment or maintenance of actin cytoskeleton polarity	GO_BiologicalProcess-_11.01.2018_00h00	0.00541399	0.563055	0.00337968	0.0337968	[4, 6]	Group09	25	1	[RICTOR]
GO:0031532	actin cytoskeleton reorganization	GO_BiologicalProcess-_11.01.2018_00h00	0.0945348	1	0.00337968	0.0337968	[4, 6]	Group09	1.36986	1	[RICTOR]
GO:0031929	TOR signaling	GO_BiologicalProcess-_11.01.2018_00h00	0.114089	1	0.00337968	0.0337968	[4, 5, 6]	Group09	1.1236	1	[RICTOR]
GO:0032465	regulation of cytokinesis	GO_BiologicalProcess-_11.01.2018_00h00	0.0707821	1	0.00337968	0.0337968	[4, 5, 6]	Group09	1.85185	1	[RXFP3]
GO:0033313	meiotic cell cycle checkpoint	GO_BiologicalProcess-_11.01.2018_00h00	0.0094562	0.926707	0.00337968	0.0337968	[3, 4, 5, 6, 7]	Group09	14.2857	1	[RAD1]
GO:0050727	regulation of inflammatory response	GO_BiologicalProcess-_11.01.2018_00h00	0.0296184	1	0.00337968	0.0337968	[4, 5, 6]	Group09	1	2	[ADAMTS12, RICTOR]
GO:0051168	nuclear export	GO_BiologicalProcess-_11.01.2018_00h00	0.00976344	0.947053	0.00337968	0.0337968	[5]	Group09	1.8018	2	[NUP155, RANBP3L]
GO:0051299	centrosome separation	GO_BiologicalProcess-_11.01.2018_00h00	0.0174938	1	0.00337968	0.0337968	[3, 4, 5, 6, 8]	Group09	7.69231	1	[RANBP3L]
GO:0050658	RNA transport	GO_BiologicalProcess-_11.01.2018_00h00	0.00993291	0.95356	0.00337968	0.0337968	[4, 5, 7]	Group09	1.78571	2	[NUP155, RANBP3L]
GO:0032467	positive regulation of cytokinesis	GO_BiologicalProcess-_11.01.2018_00h00	0.0346967	1	0.00337968	0.0337968	[4, 5, 6, 7]	Group09	3.84615	1	[RXFP3]
GO:0040020	regulation of meiotic nuclear division	GO_BiologicalProcess-_11.01.2018_00h00	0.0412367	1	0.00337968	0.0337968	[4, 5, 6, 7]	Group09	3.22581	1	[RAD1]
GO:0051783	regulation of nuclear division	GO_BiologicalProcess-_11.01.2018_00h00	0.0164557	1	0.00337968	0.0337968	[5, 6]	Group09	1.36986	2	[RAD1, RANBP3L]
GO:0071479	cellular response to ionizing radiation	GO_BiologicalProcess-_11.01.2018_00h00	0.00214069	0.233335	0.00337968	0.0337968	[5, 6]	Group09	3.92157	2	[NIPBL, RAD1]
GO:0030901	midbrain development	GO_BiologicalProcess-_11.01.2018_00h00	0.087097	1	0.00337968	0.0337968	[3, 5, 6, 7, 8]	Group09	1.49254	1	[RAD1]
GO:0000077	DNA damage checkpoint	GO_BiologicalProcess-_11.01.2018_00h00	0.122517	0.612583	0.00337968	0.0337968	[4, 5, 6, 7, 8]	Group09	1.04167	1	[RAD1]
GO:0032006	regulation of TOR signaling	GO_BiologicalProcess-_11.01.2018_00h00	0.101915	1	0.00337968	0.0337968	[5, 6, 7]	Group09	1.26582	1	[RICTOR]
GO:0045835	negative regulation of meiotic nuclear division	GO_BiologicalProcess-_11.01.2018_00h00	0.0174938	1	0.00337968	0.0337968	[4, 5, 6, 7, 8]	Group09	7.69231	1	[RAD1]
GO:0045840	positive regulation of mitotic nuclear division	GO_BiologicalProcess-_11.01.2018_00h00	0.0516131	1	0.00337968	0.0337968	[4, 5, 6, 7, 8]	Group09	2.5641	1	[RANBP3L]
GO:0046605	regulation of centrosome cycle	GO_BiologicalProcess-_11.01.2018_00h00	0.0580442	1	0.00337968	0.0337968	[4, 5, 6, 7, 8]	Group09	2.27273	1	[RANBP3L]
GO:0051495	positive regulation of cytoskeleton organization	GO_BiologicalProcess-_11.01.2018_00h00	0.019096	1	0.00337968	0.0337968	[5, 6, 7]	Group09	1.26582	2	[RANBP3L, RICTOR]
GO:0051784	negative regulation of nuclear division	GO_BiologicalProcess-_11.01.2018_00h00	0.0657067	1	0.00337968	0.0337968	[5, 6, 7]	Group09	2	1	[RAD1]
GO:0051785	positive regulation of nuclear division	GO_BiologicalProcess-_11.01.2018_00h00	0.0657067	1	0.00337968	0.0337968	[5, 6, 7]	Group09	2	1	[RANBP3L]
GO:0051896	regulation of protein kinase B signaling	GO_BiologicalProcess-_11.01.2018_00h00	0.123714	0.494857	0.00337968	0.0337968	[5, 6, 7]	Group09	1.03093	1	[RICTOR]
GO:0007100	mitotic centrosome separation	GO_BiologicalProcess-_11.01.2018_00h00	0.0161585	1	0.00337968	0.0337968	[4, 5, 6, 7, 9]	Group09	8.33333	1	[RANBP3L]
GO:0006405	RNA export from nucleus	GO_BiologicalProcess-_11.01.2018_00h00	0.00355781	0.377128	0.00337968	0.0337968	[5, 6, 8]	Group09	3.0303	2	[NUP155, RANBP3L]
GO:0032008	positive regulation of TOR signaling	GO_BiologicalProcess-_11.01.2018_00h00	0.0451404	1	0.00337968	0.0337968	[5, 6, 7, 8]	Group09	2.94118	1	[RICTOR]
GO:0032273	positive regulation of protein polymerization	GO_BiologicalProcess-_11.01.2018_00h00	0.11771	0.823969	0.00337968	0.0337968	[4, 5, 6, 7, 8, 9]	Group09	1.08696	1	[RICTOR]
GO:0046607	positive regulation of centrosome cycle	GO_BiologicalProcess-_11.01.2018_00h00	0.0134828	1	0.00337968	0.0337968	[4, 5, 6, 7, 8, 9]	Group09	10	1	[RANBP3L]
GO:0051598	meiotic recombination checkpoint	GO_BiologicalProcess-_11.01.2018_00h00	0.00271048	0.290022	0.00337968	0.0337968	[4, 5, 6, 7, 8, 9]	Group09	50	1	[RAD1]
GO:0051897	positive regulation of protein kinase B signaling	GO_BiologicalProcess-_11.01.2018_00h00	0.0783462	1	0.00337968	0.0337968	[5, 6, 7, 8]	Group09	1.66667	1	[RICTOR]
GO:0021762	substantia nigra development	GO_BiologicalProcess-_11.01.2018_00h00	0.0373177	1	0.00337968	0.0337968	[4, 6, 7, 8, 9]	Group09	3.57143	1	[RAD1]
GO:0046602	regulation of mitotic centrosome separation	GO_BiologicalProcess-_11.01.2018_00h00	0.0121423	1	0.00337968	0.0337968	[5, 6, 7, 8, 9, 10]	Group09	11.1111	1	[RANBP3L]
GO:0030838	positive regulation of actin filament polymerization	GO_BiologicalProcess-_11.01.2018_00h00	0.0945348	1	0.00337968	0.0337968	[5, 6, 7, 8, 9, 10, 11]	Group09	1.36986	1	[RICTOR]
GO:0046604	positive regulation of mitotic centrosome separation	GO_BiologicalProcess-_11.01.2018_00h00	0.00676313	0.689839	0.00337968	0.0337968	[5, 6, 7, 8, 9, 10, 11]	Group09	20	1	[RANBP3L]
GO:0051482	positive regulation of cytosolic calcium ion concentration involved in phospholipase C-activating G-protein coupled signaling pathway	GO_BiologicalProcess-_11.01.2018_00h00	0.0294342	1	0.00337968	0.0337968	[5, 6, 7, 10, 12]	Group09	4.54545	1	[RXFP3]
GO:0001505	regulation of neurotransmitter levels	GO_BiologicalProcess-_11.01.2018_00h00	0.028266	1	0.17041	0.51123	[3]	Group10	1.02564	2	[GDNF, SLC1A3]
GO:0007638	mechanosensory behavior	GO_BiologicalProcess-_11.01.2018_00h00	0.0134828	1	0.17041	0.51123	[2, 4]	Group10	10	1	[SLC1A3]
GO:0042633	hair cycle	GO_BiologicalProcess-_11.01.2018_00h00	0.108022	1	0.17041	0.51123	[3]	Group10	1.19048	1	[NIPBL]
GO:0048857	neural nucleus development	GO_BiologicalProcess-_11.01.2018_00h00	0.0606049	1	0.17041	0.51123	[3]	Group10	2.17391	1	[RAD1]
GO:0104004	cellular response to environmental stimulus	GO_BiologicalProcess-_11.01.2018_00h00	0.0269397	1	0.17041	0.51123	[3]	Group10	1.05263	2	[NIPBL, RAD1]
GO:1904888	cranial skeletal system development	GO_BiologicalProcess-_11.01.2018_00h00	0.0707821	1	0.17041	0.51123	[3]	Group10	1.85185	1	[NIPBL]
GO:2000242	negative regulation of reproductive process	GO_BiologicalProcess-_11.01.2018_00h00	0.0618829	1	0.17041	0.51123	[2, 3, 4]	Group10	2.12766	1	[RAD1]
GO:0010171	body morphogenesis	GO_BiologicalProcess-_11.01.2018_00h00	0.0529027	1	0.17041	0.51123	[3, 4]	Group10	2.5	1	[NIPBL]
GO:0042133	neurotransmitter metabolic process	GO_BiologicalProcess-_11.01.2018_00h00	0.109238	1	0.17041	0.51123	[3, 4]	Group10	1.17647	1	[SLC1A3]
GO:0042634	regulation of hair cycle	GO_BiologicalProcess-_11.01.2018_00h00	0.0346967	1	0.17041	0.51123	[3, 4]	Group10	3.84615	1	[NIPBL]
GO:0060324	face development	GO_BiologicalProcess-_11.01.2018_00h00	0.0580442	1	0.17041	0.51123	[3, 4]	Group10	2.27273	1	[NIPBL]
GO:0071214	cellular response to abiotic stimulus	GO_BiologicalProcess-_11.01.2018_00h00	0.0269397	1	0.17041	0.51123	[3, 4]	Group10	1.05263	2	[NIPBL, RAD1]
GO:0006836	neurotransmitter transport	GO_BiologicalProcess-_11.01.2018_00h00	0.022145	1	0.17041	0.51123	[4]	Group10	1.16959	2	[GDNF, SLC1A3]
GO:0010212	response to ionizing radiation	GO_BiologicalProcess-_11.01.2018_00h00	0.00976344	0.947053	0.17041	0.51123	[4]	Group10	1.8018	2	[NIPBL, RAD1]
GO:0010996	response to auditory stimulus	GO_BiologicalProcess-_11.01.2018_00h00	0.0161585	1	0.17041	0.51123	[4]	Group10	8.33333	1	[SLC1A3]
GO:0015893	drug transport	GO_BiologicalProcess-_11.01.2018_00h00	0.0147912	1	0.17041	0.51123	[4]	Group10	1.44928	2	[GDNF, SLC1A3]
GO:0031223	auditory behavior	GO_BiologicalProcess-_11.01.2018_00h00	0.0108001	1	0.17041	0.51123	[3, 5]	Group10	12.5	1	[SLC1A3]
GO:0040014	regulation of multicellular organism growth	GO_BiologicalProcess-_11.01.2018_00h00	0.087097	1	0.17041	0.51123	[3, 4, 5]	Group10	1.49254	1	[NIPBL]
GO:0045778	positive regulation of ossification	GO_BiologicalProcess-_11.01.2018_00h00	0.0833564	1	0.17041	0.51123	[3, 4, 5]	Group10	1.5625	1	[NIPBL]
GO:0046677	response to antibiotic	GO_BiologicalProcess-_11.01.2018_00h00	0.0307524	1	0.17041	0.51123	[4]	Group10	4.34783	1	[SLC1A3]
GO:0050905	neuromuscular process	GO_BiologicalProcess-_11.01.2018_00h00	0.11771	0.823969	0.17041	0.51123	[4]	Group10	1.08696	1	[SLC1A3]
GO:0051445	regulation of meiotic cell cycle	GO_BiologicalProcess-_11.01.2018_00h00	0.0580442	1	0.17041	0.51123	[3, 4, 5]	Group10	2.27273	1	[RAD1]
GO:0060323	head morphogenesis	GO_BiologicalProcess-_11.01.2018_00h00	0.0425396	1	0.17041	0.51123	[3, 4, 5]	Group10	3.125	1	[NIPBL]
GO:0001504	neurotransmitter uptake	GO_BiologicalProcess-_11.01.2018_00h00	0.000234738	0.0262907	0.17041	0.51123	[4, 5]	Group10	11.7647	2	[GDNF, SLC1A3]
GO:0007062	sister chromatid cohesion	GO_BiologicalProcess-_11.01.2018_00h00	0.0631591	1	0.17041	0.51123	[3, 4, 5, 6]	Group10	2.08333	1	[NIPBL]
GO:0040018	positive regulation of multicellular organism growth	GO_BiologicalProcess-_11.01.2018_00h00	0.0425396	1	0.17041	0.51123	[3, 4, 5, 6]	Group10	3.125	1	[NIPBL]
GO:0042136	neurotransmitter biosynthetic process	GO_BiologicalProcess-_11.01.2018_00h00	0.0720469	1	0.17041	0.51123	[4, 5]	Group10	1.81818	1	[SLC1A3]
GO:0043200	response to amino acid	GO_BiologicalProcess-_11.01.2018_00h00	0.0770896	1	0.17041	0.51123	[4, 5]	Group10	1.69492	1	[SLC1A3]
GO:0045995	regulation of embryonic development	GO_BiologicalProcess-_11.01.2018_00h00	0.008298	0.821502	0.17041	0.51123	[4, 5]	Group10	1.96078	2	[GDNF, NIPBL]
GO:0051447	negative regulation of meiotic cell cycle	GO_BiologicalProcess-_11.01.2018_00h00	0.0201593	1	0.17041	0.51123	[3, 4, 5, 6]	Group10	6.66667	1	[RAD1]
GO:0060325	face morphogenesis	GO_BiologicalProcess-_11.01.2018_00h00	0.0360081	1	0.17041	0.51123	[3, 4, 5, 6]	Group10	3.7037	1	[NIPBL]
GO:0061008	hepaticobiliary system development	GO_BiologicalProcess-_11.01.2018_00h00	0.0833564	1	0.17041	0.51123	[4, 5]	Group10	1.5625	1	[NIPBL]
GO:0071478	cellular response to radiation	GO_BiologicalProcess-_11.01.2018_00h00	0.0101037	0.959852	0.17041	0.51123	[4, 5]	Group10	1.76991	2	[NIPBL, RAD1]
GO:0099177	regulation of trans-synaptic signaling	GO_BiologicalProcess-_11.01.2018_00h00	0.0269397	1	0.17041	0.51123	[3, 4, 5, 6]	Group10	1.05263	2	[GDNF, SLC1A3]
GO:0021675	nerve development	GO_BiologicalProcess-_11.01.2018_00h00	0.0796012	1	0.17041	0.51123	[3, 5, 6]	Group10	1.63934	1	[SLC1A3]
GO:0006855	drug transmembrane transport	GO_BiologicalProcess-_11.01.2018_00h00	0.0554767	1	0.17041	0.51123	[5]	Group10	2.38095	1	[SLC1A3]
GO:0010165	response to X-ray	GO_BiologicalProcess-_11.01.2018_00h00	0.0294342	1	0.17041	0.51123	[5]	Group10	4.54545	1	[NIPBL]
GO:0033313	meiotic cell cycle checkpoint	GO_BiologicalProcess-_11.01.2018_00h00	0.0094562	0.926707	0.17041	0.51123	[3, 4, 5, 6, 7]	Group10	14.2857	1	[RAD1]
GO:0034086	maintenance of sister chromatid cohesion	GO_BiologicalProcess-_11.01.2018_00h00	0.0161585	1	0.17041	0.51123	[3, 4, 5, 6, 7]	Group10	8.33333	1	[NIPBL]
GO:0050885	neuromuscular process controlling balance	GO_BiologicalProcess-_11.01.2018_00h00	0.0631591	1	0.17041	0.51123	[5]	Group10	2.08333	1	[SLC1A3]
GO:0050954	sensory perception of mechanical stimulus	GO_BiologicalProcess-_11.01.2018_00h00	0.011517	1	0.17041	0.51123	[5]	Group10	1.65289	2	[NIPBL, SLC1A3]
GO:0061010	gall bladder development	GO_BiologicalProcess-_11.01.2018_00h00	0.00406311	0.426626	0.17041	0.51123	[4, 5, 6]	Group10	33.3333	1	[NIPBL]
GO:0098732	macromolecule deacylation	GO_BiologicalProcess-_11.01.2018_00h00	0.103139	1	0.17041	0.51123	[5]	Group10	1.25	1	[NIPBL]
GO:0098739	import across plasma membrane	GO_BiologicalProcess-_11.01.2018_00h00	0.0541905	1	0.17041	0.51123	[5]	Group10	2.43902	1	[SLC1A3]
GO:0009448	gamma-aminobutyric acid metabolic process	GO_BiologicalProcess-_11.01.2018_00h00	0.00541399	0.563055	0.17041	0.51123	[4, 5, 7]	Group10	25	1	[SLC1A3]
GO:0003151	outflow tract morphogenesis	GO_BiologicalProcess-_11.01.2018_00h00	0.0783462	1	0.17041	0.51123	[3, 4, 5, 6, 7, 8]	Group10	1.66667	1	[NIPBL]
GO:0008652	cellular amino acid biosynthetic process	GO_BiologicalProcess-_11.01.2018_00h00	0.0770896	1	0.17041	0.51123	[4, 5, 6, 7]	Group10	1.69492	1	[SLC1A3]
GO:0035112	genitalia morphogenesis	GO_BiologicalProcess-_11.01.2018_00h00	0.0161585	1	0.17041	0.51123	[3, 4, 5, 6, 7, 8]	Group10	8.33333	1	[NIPBL]
GO:0040020	regulation of meiotic nuclear division	GO_BiologicalProcess-_11.01.2018_00h00	0.0412367	1	0.17041	0.51123	[4, 5, 6, 7]	Group10	3.22581	1	[RAD1]
GO:0048546	digestive tract morphogenesis	GO_BiologicalProcess-_11.01.2018_00h00	0.0554767	1	0.17041	0.51123	[4, 5, 6, 7]	Group10	2.38095	1	[NIPBL]
GO:0048806	genitalia development	GO_BiologicalProcess-_11.01.2018_00h00	0.0554767	1	0.17041	0.51123	[4, 5, 6, 7]	Group10	2.38095	1	[NIPBL]
GO:0051783	regulation of nuclear division	GO_BiologicalProcess-_11.01.2018_00h00	0.0164557	1	0.17041	0.51123	[5, 6]	Group10	1.36986	2	[RAD1, RANBP3L]
GO:0060065	uterus development	GO_BiologicalProcess-_11.01.2018_00h00	0.0254695	1	0.17041	0.51123	[4, 5, 6, 7]	Group10	5.26316	1	[NIPBL]
GO:0061038	uterus morphogenesis	GO_BiologicalProcess-_11.01.2018_00h00	0.00811053	0.811053	0.17041	0.51123	[3, 4, 5, 6, 7, 8]	Group10	16.6667	1	[NIPBL]
GO:0071479	cellular response to ionizing radiation	GO_BiologicalProcess-_11.01.2018_00h00	0.00214069	0.233335	0.17041	0.51123	[5, 6]	Group10	3.92157	2	[NIPBL, RAD1]
GO:1903825	organic acid transmembrane transport	GO_BiologicalProcess-_11.01.2018_00h00	0.123714	0.494857	0.17041	0.51123	[5, 6]	Group10	1.03093	1	[SLC1A3]
GO:0021545	cranial nerve development	GO_BiologicalProcess-_11.01.2018_00h00	0.0529027	1	0.17041	0.51123	[4, 6, 7]	Group10	2.5	1	[SLC1A3]
GO:0030901	midbrain development	GO_BiologicalProcess-_11.01.2018_00h00	0.087097	1	0.17041	0.51123	[3, 5, 6, 7, 8]	Group10	1.49254	1	[RAD1]
GO:0000077	DNA damage checkpoint	GO_BiologicalProcess-_11.01.2018_00h00	0.122517	0.612583	0.17041	0.51123	[4, 5, 6, 7, 8]	Group10	1.04167	1	[RAD1]
GO:0007064	mitotic sister chromatid cohesion	GO_BiologicalProcess-_11.01.2018_00h00	0.0307524	1	0.17041	0.51123	[4, 5, 6, 7, 8]	Group10	4.34783	1	[NIPBL]
GO:0035136	forelimb morphogenesis	GO_BiologicalProcess-_11.01.2018_00h00	0.0477345	1	0.17041	0.51123	[5, 6, 7]	Group10	2.77778	1	[NIPBL]
GO:0045835	negative regulation of meiotic nuclear division	GO_BiologicalProcess-_11.01.2018_00h00	0.0174938	1	0.17041	0.51123	[4, 5, 6, 7, 8]	Group10	7.69231	1	[RAD1]
GO:0048566	embryonic digestive tract development	GO_BiologicalProcess-_11.01.2018_00h00	0.039932	1	0.17041	0.51123	[5, 6, 7]	Group10	3.33333	1	[NIPBL]
GO:0050804	modulation of chemical synaptic transmission	GO_BiologicalProcess-_11.01.2018_00h00	0.0269397	1	0.17041	0.51123	[4, 5, 6, 7, 8]	Group10	1.05263	2	[GDNF, SLC1A3]
GO:0050806	positive regulation of synaptic transmission	GO_BiologicalProcess-_11.01.2018_00h00	0.0957688	1	0.17041	0.51123	[3, 4, 5, 6, 7, 8, 9]	Group10	1.35135	1	[SLC1A3]
GO:0051784	negative regulation of nuclear division	GO_BiologicalProcess-_11.01.2018_00h00	0.0657067	1	0.17041	0.51123	[5, 6, 7]	Group10	2	1	[RAD1]
GO:1905269	positive regulation of chromatin organization	GO_BiologicalProcess-_11.01.2018_00h00	0.0970013	1	0.17041	0.51123	[4, 5, 6, 7, 8]	Group10	1.33333	1	[NIPBL]
GO:0009064	glutamine family amino acid metabolic process	GO_BiologicalProcess-_11.01.2018_00h00	0.0720469	1	0.17041	0.51123	[5, 6, 8]	Group10	1.81818	1	[SLC1A3]
GO:0009449	gamma-aminobutyric acid biosynthetic process	GO_BiologicalProcess-_11.01.2018_00h00	0.00135612	0.149173	0.17041	0.51123	[5, 6, 7, 8]	Group10	100	1	[SLC1A3]
GO:0034088	maintenance of mitotic sister chromatid cohesion	GO_BiologicalProcess-_11.01.2018_00h00	0.0161585	1	0.17041	0.51123	[4, 5, 6, 7, 8, 9]	Group10	8.33333	1	[NIPBL]
GO:0035261	external genitalia morphogenesis	GO_BiologicalProcess-_11.01.2018_00h00	0.00271048	0.290022	0.17041	0.51123	[4, 5, 6, 7, 8, 9]	Group10	50	1	[NIPBL]
GO:0048557	embryonic digestive tract morphogenesis	GO_BiologicalProcess-_11.01.2018_00h00	0.0214894	1	0.17041	0.51123	[5, 6, 7, 8]	Group10	6.25	1	[NIPBL]
GO:0048704	embryonic skeletal system morphogenesis	GO_BiologicalProcess-_11.01.2018_00h00	0.103139	1	0.17041	0.51123	[5, 6, 7, 8]	Group10	1.25	1	[NIPBL]
GO:0051598	meiotic recombination checkpoint	GO_BiologicalProcess-_11.01.2018_00h00	0.00271048	0.290022	0.17041	0.51123	[4, 5, 6, 7, 8, 9]	Group10	50	1	[RAD1]
GO:1901607	alpha-amino acid biosynthetic process	GO_BiologicalProcess-_11.01.2018_00h00	0.0758314	1	0.17041	0.51123	[5, 6, 7, 8]	Group10	1.72414	1	[SLC1A3]
GO:0021762	substantia nigra development	GO_BiologicalProcess-_11.01.2018_00h00	0.0373177	1	0.17041	0.51123	[4, 6, 7, 8, 9]	Group10	3.57143	1	[RAD1]
GO:0048701	embryonic cranial skeleton morphogenesis	GO_BiologicalProcess-_11.01.2018_00h00	0.0516131	1	0.17041	0.51123	[4, 6, 7, 8, 9]	Group10	2.5641	1	[NIPBL]
GO:0031058	positive regulation of histone modification	GO_BiologicalProcess-_11.01.2018_00h00	0.087097	1	0.17041	0.51123	[5, 6, 7, 8, 9]	Group10	1.49254	1	[NIPBL]
GO:0048703	embryonic viscerocranium morphogenesis	GO_BiologicalProcess-_11.01.2018_00h00	0.0108001	1	0.17041	0.51123	[4, 5, 6, 7, 8, 9, 10]	Group10	12.5	1	[NIPBL]
GO:2001222	regulation of neuron migration	GO_BiologicalProcess-_11.01.2018_00h00	0.0294342	1	0.17041	0.51123	[5, 6, 7, 8, 9]	Group10	4.54545	1	[NIPBL]
GO:2001224	positive regulation of neuron migration	GO_BiologicalProcess-_11.01.2018_00h00	0.0148215	1	0.17041	0.51123	[5, 6, 7, 8, 9, 10]	Group10	9.09091	1	[NIPBL]
GO:0070778	L-aspartate transport	GO_BiologicalProcess-_11.01.2018_00h00	0.00676313	0.689839	0.17041	0.51123	[5, 7, 9, 10]	Group10	20	1	[SLC1A3]
GO:0015813	L-glutamate transport	GO_BiologicalProcess-_11.01.2018_00h00	0.0188274	1	0.17041	0.51123	[5, 7, 8, 9, 10]	Group10	7.14286	1	[SLC1A3]
GO:0140009	L-aspartate import across plasma membrane	GO_BiologicalProcess-_11.01.2018_00h00	0.00271048	0.290022	0.17041	0.51123	[5, 6, 7, 8, 9, 10, 11, 12]	Group10	50	1	[SLC1A3]
GO:0051938	L-glutamate import	GO_BiologicalProcess-_11.01.2018_00h00	0.00676313	0.689839	0.17041	0.51123	[5, 8, 9, 10, 11]	Group10	20	1	[SLC1A3]
GO:0098712	L-glutamate import across plasma membrane	GO_BiologicalProcess-_11.01.2018_00h00	0.00541399	0.563055	0.17041	0.51123	[5, 6, 7, 8, 9, 10, 11, 12, 13]	Group10	25	1	[SLC1A3]
GO:0072106	regulation of ureteric bud formation	GO_BiologicalProcess-_11.01.2018_00h00	0.00406311	0.426626	0.0671483	0.335741	[5, 6, 7, 8, 9, 10, 11, 12, 13, 14, 15]	Group11	33.3333	1	[GDNF]
GO:0072107	positive regulation of ureteric bud formation	GO_BiologicalProcess-_11.01.2018_00h00	0.00406311	0.426626	0.0671483	0.335741	[4, 5, 6, 7, 8, 9, 10, 11, 12, 13, 14, 15, 16]	Group11	33.3333	1	[GDNF]
GO:0090190	positive regulation of branching involved in ureteric bud morphogenesis	GO_BiologicalProcess-_11.01.2018_00h00	0.0188274	1	0.0671483	0.335741	[4, 5, 6, 7, 8, 9, 10, 11, 12, 13, 14, 15, 16]	Group11	7.14286	1	[GDNF]
GO:0001505	regulation of neurotransmitter levels	GO_BiologicalProcess-_11.01.2018_00h00	0.028266	1	0.0671483	0.335741	[3]	Group11	1.02564	2	[GDNF, SLC1A3]
GO:0007638	mechanosensory behavior	GO_BiologicalProcess-_11.01.2018_00h00	0.0134828	1	0.0671483	0.335741	[2, 4]	Group11	10	1	[SLC1A3]
GO:0042633	hair cycle	GO_BiologicalProcess-_11.01.2018_00h00	0.108022	1	0.0671483	0.335741	[3]	Group11	1.19048	1	[NIPBL]
GO:0104004	cellular response to environmental stimulus	GO_BiologicalProcess-_11.01.2018_00h00	0.0269397	1	0.0671483	0.335741	[3]	Group11	1.05263	2	[NIPBL, RAD1]
GO:1904888	cranial skeletal system development	GO_BiologicalProcess-_11.01.2018_00h00	0.0707821	1	0.0671483	0.335741	[3]	Group11	1.85185	1	[NIPBL]
GO:0010171	body morphogenesis	GO_BiologicalProcess-_11.01.2018_00h00	0.0529027	1	0.0671483	0.335741	[3, 4]	Group11	2.5	1	[NIPBL]
GO:0042133	neurotransmitter metabolic process	GO_BiologicalProcess-_11.01.2018_00h00	0.109238	1	0.0671483	0.335741	[3, 4]	Group11	1.17647	1	[SLC1A3]
GO:0042634	regulation of hair cycle	GO_BiologicalProcess-_11.01.2018_00h00	0.0346967	1	0.0671483	0.335741	[3, 4]	Group11	3.84615	1	[NIPBL]
GO:0051341	regulation of oxidoreductase activity	GO_BiologicalProcess-_11.01.2018_00h00	0.0695157	1	0.0671483	0.335741	[3, 4]	Group11	1.88679	1	[GDNF]
GO:0060324	face development	GO_BiologicalProcess-_11.01.2018_00h00	0.0580442	1	0.0671483	0.335741	[3, 4]	Group11	2.27273	1	[NIPBL]
GO:0071214	cellular response to abiotic stimulus	GO_BiologicalProcess-_11.01.2018_00h00	0.0269397	1	0.0671483	0.335741	[3, 4]	Group11	1.05263	2	[NIPBL, RAD1]
GO:0099173	postsynapse organization	GO_BiologicalProcess-_11.01.2018_00h00	0.0783462	1	0.0671483	0.335741	[3, 4]	Group11	1.66667	1	[GDNF]
GO:2001023	regulation of response to drug	GO_BiologicalProcess-_11.01.2018_00h00	0.0707821	1	0.0671483	0.335741	[3, 4]	Group11	1.85185	1	[GDNF]
GO:0006836	neurotransmitter transport	GO_BiologicalProcess-_11.01.2018_00h00	0.022145	1	0.0671483	0.335741	[4]	Group11	1.16959	2	[GDNF, SLC1A3]
GO:0010212	response to ionizing radiation	GO_BiologicalProcess-_11.01.2018_00h00	0.00976344	0.947053	0.0671483	0.335741	[4]	Group11	1.8018	2	[NIPBL, RAD1]
GO:0010996	response to auditory stimulus	GO_BiologicalProcess-_11.01.2018_00h00	0.0161585	1	0.0671483	0.335741	[4]	Group11	8.33333	1	[SLC1A3]
GO:0015893	drug transport	GO_BiologicalProcess-_11.01.2018_00h00	0.0147912	1	0.0671483	0.335741	[4]	Group11	1.44928	2	[GDNF, SLC1A3]
GO:0031223	auditory behavior	GO_BiologicalProcess-_11.01.2018_00h00	0.0108001	1	0.0671483	0.335741	[3, 5]	Group11	12.5	1	[SLC1A3]
GO:0035239	tube morphogenesis	GO_BiologicalProcess-_11.01.2018_00h00	0.0072832	0.735603	0.0671483	0.335741	[3, 4, 5]	Group11	1.00334	3	[ADAMTS12, GDNF, NIPBL]
GO:0038034	signal transduction in absence of ligand	GO_BiologicalProcess-_11.01.2018_00h00	0.0758314	1	0.0671483	0.335741	[3, 4, 5]	Group11	1.72414	1	[GDNF]
GO:0040014	regulation of multicellular organism growth	GO_BiologicalProcess-_11.01.2018_00h00	0.087097	1	0.0671483	0.335741	[3, 4, 5]	Group11	1.49254	1	[NIPBL]
GO:0045778	positive regulation of ossification	GO_BiologicalProcess-_11.01.2018_00h00	0.0833564	1	0.0671483	0.335741	[3, 4, 5]	Group11	1.5625	1	[NIPBL]
GO:0046677	response to antibiotic	GO_BiologicalProcess-_11.01.2018_00h00	0.0307524	1	0.0671483	0.335741	[4]	Group11	4.34783	1	[SLC1A3]
GO:0050905	neuromuscular process	GO_BiologicalProcess-_11.01.2018_00h00	0.11771	0.823969	0.0671483	0.335741	[4]	Group11	1.08696	1	[SLC1A3]
GO:0051353	positive regulation of oxidoreductase activity	GO_BiologicalProcess-_11.01.2018_00h00	0.0451404	1	0.0671483	0.335741	[3, 4, 5]	Group11	2.94118	1	[GDNF]
GO:0060323	head morphogenesis	GO_BiologicalProcess-_11.01.2018_00h00	0.0425396	1	0.0671483	0.335741	[3, 4, 5]	Group11	3.125	1	[NIPBL]
GO:0060688	regulation of morphogenesis of a branching structure	GO_BiologicalProcess-_11.01.2018_00h00	0.0618829	1	0.0671483	0.335741	[3, 4, 5]	Group11	2.12766	1	[GDNF]
GO:1901136	carbohydrate derivative catabolic process	GO_BiologicalProcess-_11.01.2018_00h00	0.123714	0.494857	0.0671483	0.335741	[4]	Group11	1.03093	1	[ADAMTS12]
GO:0001504	neurotransmitter uptake	GO_BiologicalProcess-_11.01.2018_00h00	0.000234738	0.0262907	0.0671483	0.335741	[4, 5]	Group11	11.7647	2	[GDNF, SLC1A3]
GO:0001941	postsynaptic membrane organization	GO_BiologicalProcess-_11.01.2018_00h00	0.0281143	1	0.0671483	0.335741	[4, 5]	Group11	4.7619	1	[GDNF]
GO:0007062	sister chromatid cohesion	GO_BiologicalProcess-_11.01.2018_00h00	0.0631591	1	0.0671483	0.335741	[3, 4, 5, 6]	Group11	2.08333	1	[NIPBL]
GO:0032768	regulation of monooxygenase activity	GO_BiologicalProcess-_11.01.2018_00h00	0.0412367	1	0.0671483	0.335741	[4, 5]	Group11	3.22581	1	[GDNF]
GO:0040018	positive regulation of multicellular organism growth	GO_BiologicalProcess-_11.01.2018_00h00	0.0425396	1	0.0671483	0.335741	[3, 4, 5, 6]	Group11	3.125	1	[NIPBL]
GO:0040019	positive regulation of embryonic development	GO_BiologicalProcess-_11.01.2018_00h00	0.0451404	1	0.0671483	0.335741	[3, 4, 5, 6]	Group11	2.94118	1	[GDNF]
GO:0042136	neurotransmitter biosynthetic process	GO_BiologicalProcess-_11.01.2018_00h00	0.0720469	1	0.0671483	0.335741	[4, 5]	Group11	1.81818	1	[SLC1A3]
GO:0043200	response to amino acid	GO_BiologicalProcess-_11.01.2018_00h00	0.0770896	1	0.0671483	0.335741	[4, 5]	Group11	1.69492	1	[SLC1A3]
GO:0045995	regulation of embryonic development	GO_BiologicalProcess-_11.01.2018_00h00	0.008298	0.821502	0.0671483	0.335741	[4, 5]	Group11	1.96078	2	[GDNF, NIPBL]
GO:0048864	stem cell development	GO_BiologicalProcess-_11.01.2018_00h00	0.0758314	1	0.0671483	0.335741	[4, 5]	Group11	1.72414	1	[GDNF]
GO:0051588	regulation of neurotransmitter transport	GO_BiologicalProcess-_11.01.2018_00h00	0.0707821	1	0.0671483	0.335741	[4, 5]	Group11	1.85185	1	[GDNF]
GO:0060325	face morphogenesis	GO_BiologicalProcess-_11.01.2018_00h00	0.0360081	1	0.0671483	0.335741	[3, 4, 5, 6]	Group11	3.7037	1	[NIPBL]
GO:0061008	hepaticobiliary system development	GO_BiologicalProcess-_11.01.2018_00h00	0.0833564	1	0.0671483	0.335741	[4, 5]	Group11	1.5625	1	[NIPBL]
GO:0071478	cellular response to radiation	GO_BiologicalProcess-_11.01.2018_00h00	0.0101037	0.959852	0.0671483	0.335741	[4, 5]	Group11	1.76991	2	[NIPBL, RAD1]
GO:0099177	regulation of trans-synaptic signaling	GO_BiologicalProcess-_11.01.2018_00h00	0.0269397	1	0.0671483	0.335741	[3, 4, 5, 6]	Group11	1.05263	2	[GDNF, SLC1A3]
GO:0021675	nerve development	GO_BiologicalProcess-_11.01.2018_00h00	0.0796012	1	0.0671483	0.335741	[3, 5, 6]	Group11	1.63934	1	[SLC1A3]
GO:0003158	endothelium development	GO_BiologicalProcess-_11.01.2018_00h00	0.106803	1	0.0671483	0.335741	[5]	Group11	1.20482	1	[ADAMTS12]
GO:0006855	drug transmembrane transport	GO_BiologicalProcess-_11.01.2018_00h00	0.0554767	1	0.0671483	0.335741	[5]	Group11	2.38095	1	[SLC1A3]
GO:0006939	smooth muscle contraction	GO_BiologicalProcess-_11.01.2018_00h00	0.092062	1	0.0671483	0.335741	[5]	Group11	1.40845	1	[GDNF]
GO:0007422	peripheral nervous system development	GO_BiologicalProcess-_11.01.2018_00h00	0.0644337	1	0.0671483	0.335741	[4, 5, 6]	Group11	2.04082	1	[GDNF]
GO:0010165	response to X-ray	GO_BiologicalProcess-_11.01.2018_00h00	0.0294342	1	0.0671483	0.335741	[5]	Group11	4.54545	1	[NIPBL]
GO:0015837	amine transport	GO_BiologicalProcess-_11.01.2018_00h00	0.0503219	1	0.0671483	0.335741	[5]	Group11	2.63158	1	[GDNF]
GO:0015844	monoamine transport	GO_BiologicalProcess-_11.01.2018_00h00	0.066978	1	0.0671483	0.335741	[5]	Group11	1.96078	1	[GDNF]
GO:0030856	regulation of epithelial cell differentiation	GO_BiologicalProcess-_11.01.2018_00h00	0.127298	0.127298	0.0671483	0.335741	[4, 5, 6]	Group11	1	1	[GDNF]
GO:0032770	positive regulation of monooxygenase activity	GO_BiologicalProcess-_11.01.2018_00h00	0.0254695	1	0.0671483	0.335741	[4, 5, 6]	Group11	5.26316	1	[GDNF]
GO:0034086	maintenance of sister chromatid cohesion	GO_BiologicalProcess-_11.01.2018_00h00	0.0161585	1	0.0671483	0.335741	[3, 4, 5, 6, 7]	Group11	8.33333	1	[NIPBL]
GO:0035728	response to hepatocyte growth factor	GO_BiologicalProcess-_11.01.2018_00h00	0.0148215	1	0.0671483	0.335741	[5]	Group11	9.09091	1	[ADAMTS12]
GO:0048483	autonomic nervous system development	GO_BiologicalProcess-_11.01.2018_00h00	0.0516131	1	0.0671483	0.335741	[4, 5, 6]	Group11	2.5641	1	[GDNF]
GO:0048645	animal organ formation	GO_BiologicalProcess-_11.01.2018_00h00	0.0745715	1	0.0671483	0.335741	[3, 4, 5, 6, 7]	Group11	1.75439	1	[GDNF]
GO:0050727	regulation of inflammatory response	GO_BiologicalProcess-_11.01.2018_00h00	0.0296184	1	0.0671483	0.335741	[4, 5, 6]	Group11	1	2	[ADAMTS12, RICTOR]
GO:0050885	neuromuscular process controlling balance	GO_BiologicalProcess-_11.01.2018_00h00	0.0631591	1	0.0671483	0.335741	[5]	Group11	2.08333	1	[SLC1A3]
GO:0050954	sensory perception of mechanical stimulus	GO_BiologicalProcess-_11.01.2018_00h00	0.011517	1	0.0671483	0.335741	[5]	Group11	1.65289	2	[NIPBL, SLC1A3]
GO:0051580	regulation of neurotransmitter uptake	GO_BiologicalProcess-_11.01.2018_00h00	0.0108001	1	0.0671483	0.335741	[4, 5, 6]	Group11	12.5	1	[GDNF]
GO:0051952	regulation of amine transport	GO_BiologicalProcess-_11.01.2018_00h00	0.0451404	1	0.0671483	0.335741	[4, 5, 6]	Group11	2.94118	1	[GDNF]
GO:0061010	gall bladder development	GO_BiologicalProcess-_11.01.2018_00h00	0.00406311	0.426626	0.0671483	0.335741	[4, 5, 6]	Group11	33.3333	1	[NIPBL]
GO:0070555	response to interleukin-1	GO_BiologicalProcess-_11.01.2018_00h00	0.0994613	1	0.0671483	0.335741	[5]	Group11	1.2987	1	[ADAMTS12]
GO:0098732	macromolecule deacylation	GO_BiologicalProcess-_11.01.2018_00h00	0.103139	1	0.0671483	0.335741	[5]	Group11	1.25	1	[NIPBL]
GO:0098739	import across plasma membrane	GO_BiologicalProcess-_11.01.2018_00h00	0.0541905	1	0.0671483	0.335741	[5]	Group11	2.43902	1	[SLC1A3]
GO:0098810	neurotransmitter reuptake	GO_BiologicalProcess-_11.01.2018_00h00	0.0148215	1	0.0671483	0.335741	[4, 5, 6]	Group11	9.09091	1	[GDNF]
GO:1905330	regulation of morphogenesis of an epithelium	GO_BiologicalProcess-_11.01.2018_00h00	0.00569827	0.586922	0.0671483	0.335741	[4, 5, 6]	Group11	2.38095	2	[ADAMTS12, GDNF]
GO:1905332	positive regulation of morphogenesis of an epithelium	GO_BiologicalProcess-_11.01.2018_00h00	0.0373177	1	0.0671483	0.335741	[3, 4, 5, 6, 7]	Group11	3.57143	1	[GDNF]
GO:0009448	gamma-aminobutyric acid metabolic process	GO_BiologicalProcess-_11.01.2018_00h00	0.00541399	0.563055	0.0671483	0.335741	[4, 5, 7]	Group11	25	1	[SLC1A3]
GO:1902547	regulation of cellular response to vascular endothelial growth factor stimulus	GO_BiologicalProcess-_11.01.2018_00h00	0.0214894	1	0.0671483	0.335741	[4, 5, 7]	Group11	6.25	1	[ADAMTS12]
GO:2001112	regulation of cellular response to hepatocyte growth factor stimulus	GO_BiologicalProcess-_11.01.2018_00h00	0.00135612	0.149173	0.0671483	0.335741	[4, 5, 7]	Group11	100	1	[ADAMTS12]
GO:0002062	chondrocyte differentiation	GO_BiologicalProcess-_11.01.2018_00h00	0.109238	1	0.0671483	0.335741	[4, 5, 6, 7]	Group11	1.17647	1	[ADAMTS12]
GO:0003151	outflow tract morphogenesis	GO_BiologicalProcess-_11.01.2018_00h00	0.0783462	1	0.0671483	0.335741	[3, 4, 5, 6, 7, 8]	Group11	1.66667	1	[NIPBL]
GO:0003159	morphogenesis of an endothelium	GO_BiologicalProcess-_11.01.2018_00h00	0.0174938	1	0.0671483	0.335741	[5, 6]	Group11	7.69231	1	[ADAMTS12]
GO:0006029	proteoglycan metabolic process	GO_BiologicalProcess-_11.01.2018_00h00	0.00239676	0.258851	0.0671483	0.335741	[5, 6]	Group11	3.7037	2	[ADAMTS12, EGFLAM]
GO:0006516	glycoprotein catabolic process	GO_BiologicalProcess-_11.01.2018_00h00	0.0188274	1	0.0671483	0.335741	[5, 6]	Group11	7.14286	1	[ADAMTS12]
GO:0008652	cellular amino acid biosynthetic process	GO_BiologicalProcess-_11.01.2018_00h00	0.0770896	1	0.0671483	0.335741	[4, 5, 6, 7]	Group11	1.69492	1	[SLC1A3]
GO:0015696	ammonium transport	GO_BiologicalProcess-_11.01.2018_00h00	0.0808545	1	0.0671483	0.335741	[5, 6]	Group11	1.6129	1	[GDNF]
GO:0030858	positive regulation of epithelial cell differentiation	GO_BiologicalProcess-_11.01.2018_00h00	0.0593254	1	0.0671483	0.335741	[4, 5, 6, 7]	Group11	2.22222	1	[GDNF]
GO:0035112	genitalia morphogenesis	GO_BiologicalProcess-_11.01.2018_00h00	0.0161585	1	0.0671483	0.335741	[3, 4, 5, 6, 7, 8]	Group11	8.33333	1	[NIPBL]
GO:0048484	enteric nervous system development	GO_BiologicalProcess-_11.01.2018_00h00	0.0148215	1	0.0671483	0.335741	[4, 5, 6, 7]	Group11	9.09091	1	[GDNF]
GO:0048485	sympathetic nervous system development	GO_BiologicalProcess-_11.01.2018_00h00	0.0254695	1	0.0671483	0.335741	[4, 5, 6, 7]	Group11	5.26316	1	[GDNF]
GO:0048486	parasympathetic nervous system development	GO_BiologicalProcess-_11.01.2018_00h00	0.0228178	1	0.0671483	0.335741	[4, 5, 6, 7]	Group11	5.88235	1	[GDNF]
GO:0048546	digestive tract morphogenesis	GO_BiologicalProcess-_11.01.2018_00h00	0.0554767	1	0.0671483	0.335741	[4, 5, 6, 7]	Group11	2.38095	1	[NIPBL]
GO:0048806	genitalia development	GO_BiologicalProcess-_11.01.2018_00h00	0.0554767	1	0.0671483	0.335741	[4, 5, 6, 7]	Group11	2.38095	1	[NIPBL]
GO:0060065	uterus development	GO_BiologicalProcess-_11.01.2018_00h00	0.0254695	1	0.0671483	0.335741	[4, 5, 6, 7]	Group11	5.26316	1	[NIPBL]
GO:0060231	mesenchymal to epithelial transition	GO_BiologicalProcess-_11.01.2018_00h00	0.0201593	1	0.0671483	0.335741	[5, 6]	Group11	6.66667	1	[GDNF]
GO:0061035	regulation of cartilage development	GO_BiologicalProcess-_11.01.2018_00h00	0.066978	1	0.0671483	0.335741	[4, 5, 6, 7]	Group11	1.96078	1	[ADAMTS12]
GO:0061037	negative regulation of cartilage development	GO_BiologicalProcess-_11.01.2018_00h00	0.0267928	1	0.0671483	0.335741	[3, 4, 5, 6, 7, 8]	Group11	5	1	[ADAMTS12]
GO:0061038	uterus morphogenesis	GO_BiologicalProcess-_11.01.2018_00h00	0.00811053	0.811053	0.0671483	0.335741	[3, 4, 5, 6, 7, 8]	Group11	16.6667	1	[NIPBL]
GO:0061326	renal tubule development	GO_BiologicalProcess-_11.01.2018_00h00	0.100689	1	0.0671483	0.335741	[4, 5, 6, 7]	Group11	1.28205	1	[GDNF]
GO:0071479	cellular response to ionizing radiation	GO_BiologicalProcess-_11.01.2018_00h00	0.00214069	0.233335	0.0671483	0.335741	[5, 6]	Group11	3.92157	2	[NIPBL, RAD1]
GO:0097192	extrinsic apoptotic signaling pathway in absence of ligand	GO_BiologicalProcess-_11.01.2018_00h00	0.0758314	1	0.0671483	0.335741	[4, 5, 6, 7]	Group11	1.72414	1	[GDNF]
GO:1901099	negative regulation of signal transduction in absence of ligand	GO_BiologicalProcess-_11.01.2018_00h00	0.0333836	1	0.0671483	0.335741	[4, 5, 6, 7]	Group11	4	1	[GDNF]
GO:1903825	organic acid transmembrane transport	GO_BiologicalProcess-_11.01.2018_00h00	0.123714	0.494857	0.0671483	0.335741	[5, 6]	Group11	1.03093	1	[SLC1A3]
GO:0021545	cranial nerve development	GO_BiologicalProcess-_11.01.2018_00h00	0.0529027	1	0.0671483	0.335741	[4, 6, 7]	Group11	2.5	1	[SLC1A3]
GO:0043487	regulation of RNA stability	GO_BiologicalProcess-_11.01.2018_00h00	0.0821062	1	0.0671483	0.335741	[3, 5, 6, 7, 8]	Group11	1.5873	1	[GDNF]
GO:0001759	organ induction	GO_BiologicalProcess-_11.01.2018_00h00	0.0254695	1	0.0671483	0.335741	[3, 4, 5, 6, 7, 8, 9]	Group11	5.26316	1	[GDNF]
GO:0003156	regulation of animal organ formation	GO_BiologicalProcess-_11.01.2018_00h00	0.0425396	1	0.0671483	0.335741	[4, 5, 6, 7, 8]	Group11	3.125	1	[GDNF]
GO:0007064	mitotic sister chromatid cohesion	GO_BiologicalProcess-_11.01.2018_00h00	0.0307524	1	0.0671483	0.335741	[4, 5, 6, 7, 8]	Group11	4.34783	1	[NIPBL]
GO:0010092	specification of animal organ identity	GO_BiologicalProcess-_11.01.2018_00h00	0.039932	1	0.0671483	0.335741	[4, 5, 6, 7, 8]	Group11	3.33333	1	[GDNF]
GO:0014031	mesenchymal cell development	GO_BiologicalProcess-_11.01.2018_00h00	0.0770896	1	0.0671483	0.335741	[4, 5, 6, 7, 8]	Group11	1.69492	1	[GDNF]
GO:0015872	dopamine transport	GO_BiologicalProcess-_11.01.2018_00h00	0.0386257	1	0.0671483	0.335741	[5, 6, 7]	Group11	3.44828	1	[GDNF]
GO:0032330	regulation of chondrocyte differentiation	GO_BiologicalProcess-_11.01.2018_00h00	0.0490291	1	0.0671483	0.335741	[4, 5, 6, 7, 8]	Group11	2.7027	1	[ADAMTS12]
GO:0035136	forelimb morphogenesis	GO_BiologicalProcess-_11.01.2018_00h00	0.0477345	1	0.0671483	0.335741	[5, 6, 7]	Group11	2.77778	1	[NIPBL]
GO:0048566	embryonic digestive tract development	GO_BiologicalProcess-_11.01.2018_00h00	0.039932	1	0.0671483	0.335741	[5, 6, 7]	Group11	3.33333	1	[NIPBL]
GO:0050804	modulation of chemical synaptic transmission	GO_BiologicalProcess-_11.01.2018_00h00	0.0269397	1	0.0671483	0.335741	[4, 5, 6, 7, 8]	Group11	1.05263	2	[GDNF, SLC1A3]
GO:0050806	positive regulation of synaptic transmission	GO_BiologicalProcess-_11.01.2018_00h00	0.0957688	1	0.0671483	0.335741	[3, 4, 5, 6, 7, 8, 9]	Group11	1.35135	1	[SLC1A3]
GO:0060993	kidney morphogenesis	GO_BiologicalProcess-_11.01.2018_00h00	0.0982321	1	0.0671483	0.335741	[4, 5, 6, 7, 8]	Group11	1.31579	1	[GDNF]
GO:0061005	cell differentiation involved in kidney development	GO_BiologicalProcess-_11.01.2018_00h00	0.0554767	1	0.0671483	0.335741	[4, 5, 6, 7, 8]	Group11	2.38095	1	[GDNF]
GO:0061154	endothelial tube morphogenesis	GO_BiologicalProcess-_11.01.2018_00h00	0.0174938	1	0.0671483	0.335741	[5, 6, 7]	Group11	7.69231	1	[ADAMTS12]
GO:0072028	nephron morphogenesis	GO_BiologicalProcess-_11.01.2018_00h00	0.0833564	1	0.0671483	0.335741	[3, 4, 5, 6, 7, 8, 9]	Group11	1.5625	1	[GDNF]
GO:0090183	regulation of kidney development	GO_BiologicalProcess-_11.01.2018_00h00	0.0490291	1	0.0671483	0.335741	[4, 5, 6, 7, 8]	Group11	2.7027	1	[GDNF]
GO:0090184	positive regulation of kidney development	GO_BiologicalProcess-_11.01.2018_00h00	0.0333836	1	0.0671483	0.335741	[3, 4, 5, 6, 7, 8, 9]	Group11	4	1	[GDNF]
GO:1901509	regulation of endothelial tube morphogenesis	GO_BiologicalProcess-_11.01.2018_00h00	0.00406311	0.426626	0.0671483	0.335741	[4, 5, 6, 7, 8]	Group11	33.3333	1	[ADAMTS12]
GO:1902548	negative regulation of cellular response to vascular endothelial growth factor stimulus	GO_BiologicalProcess-_11.01.2018_00h00	0.00676313	0.689839	0.0671483	0.335741	[4, 5, 6, 7, 8]	Group11	20	1	[ADAMTS12]
GO:1905269	positive regulation of chromatin organization	GO_BiologicalProcess-_11.01.2018_00h00	0.0970013	1	0.0671483	0.335741	[4, 5, 6, 7, 8]	Group11	1.33333	1	[NIPBL]
GO:1905276	regulation of epithelial tube formation	GO_BiologicalProcess-_11.01.2018_00h00	0.0201593	1	0.0671483	0.335741	[4, 5, 6, 7, 8]	Group11	6.66667	1	[GDNF]
GO:1905278	positive regulation of epithelial tube formation	GO_BiologicalProcess-_11.01.2018_00h00	0.00406311	0.426626	0.0671483	0.335741	[3, 4, 5, 6, 7, 8, 9]	Group11	33.3333	1	[GDNF]
GO:2001113	negative regulation of cellular response to hepatocyte growth factor stimulus	GO_BiologicalProcess-_11.01.2018_00h00	0.00135612	0.149173	0.0671483	0.335741	[4, 5, 6, 7, 8]	Group11	100	1	[ADAMTS12]
GO:0009064	glutamine family amino acid metabolic process	GO_BiologicalProcess-_11.01.2018_00h00	0.0720469	1	0.0671483	0.335741	[5, 6, 8]	Group11	1.81818	1	[SLC1A3]
GO:0001656	metanephros development	GO_BiologicalProcess-_11.01.2018_00h00	0.0895827	1	0.0671483	0.335741	[5, 6, 7, 8]	Group11	1.44928	1	[GDNF]
GO:0001823	mesonephros development	GO_BiologicalProcess-_11.01.2018_00h00	0.110453	1	0.0671483	0.335741	[5, 6, 7, 8]	Group11	1.16279	1	[GDNF]
GO:0009449	gamma-aminobutyric acid biosynthetic process	GO_BiologicalProcess-_11.01.2018_00h00	0.00135612	0.149173	0.0671483	0.335741	[5, 6, 7, 8]	Group11	100	1	[SLC1A3]
GO:0014033	neural crest cell differentiation	GO_BiologicalProcess-_11.01.2018_00h00	0.0808545	1	0.0671483	0.335741	[5, 6, 7, 8]	Group11	1.6129	1	[GDNF]
GO:0021784	postganglionic parasympathetic fiber development	GO_BiologicalProcess-_11.01.2018_00h00	0.00271048	0.290022	0.0671483	0.335741	[5, 6, 7, 8]	Group11	50	1	[GDNF]
GO:0032331	negative regulation of chondrocyte differentiation	GO_BiologicalProcess-_11.01.2018_00h00	0.0228178	1	0.0671483	0.335741	[4, 5, 6, 7, 8, 9]	Group11	5.88235	1	[ADAMTS12]
GO:0034088	maintenance of mitotic sister chromatid cohesion	GO_BiologicalProcess-_11.01.2018_00h00	0.0161585	1	0.0671483	0.335741	[4, 5, 6, 7, 8, 9]	Group11	8.33333	1	[NIPBL]
GO:0035261	external genitalia morphogenesis	GO_BiologicalProcess-_11.01.2018_00h00	0.00271048	0.290022	0.0671483	0.335741	[4, 5, 6, 7, 8, 9]	Group11	50	1	[NIPBL]
GO:0048557	embryonic digestive tract morphogenesis	GO_BiologicalProcess-_11.01.2018_00h00	0.0214894	1	0.0671483	0.335741	[5, 6, 7, 8]	Group11	6.25	1	[NIPBL]
GO:0048704	embryonic skeletal system morphogenesis	GO_BiologicalProcess-_11.01.2018_00h00	0.103139	1	0.0671483	0.335741	[5, 6, 7, 8]	Group11	1.25	1	[NIPBL]
GO:0051584	regulation of dopamine uptake involved in synaptic transmission	GO_BiologicalProcess-_11.01.2018_00h00	0.00676313	0.689839	0.0671483	0.335741	[3, 4, 5, 6, 7, 8, 9, 10]	Group11	20	1	[GDNF]
GO:0051934	catecholamine uptake involved in synaptic transmission	GO_BiologicalProcess-_11.01.2018_00h00	0.0121423	1	0.0671483	0.335741	[5, 6, 7, 8]	Group11	11.1111	1	[GDNF]
GO:0051940	regulation of catecholamine uptake involved in synaptic transmission	GO_BiologicalProcess-_11.01.2018_00h00	0.00676313	0.689839	0.0671483	0.335741	[4, 5, 6, 7, 8, 9]	Group11	20	1	[GDNF]
GO:0061333	renal tubule morphogenesis	GO_BiologicalProcess-_11.01.2018_00h00	0.0833564	1	0.0671483	0.335741	[5, 6, 7, 8]	Group11	1.5625	1	[GDNF]
GO:1901607	alpha-amino acid biosynthetic process	GO_BiologicalProcess-_11.01.2018_00h00	0.0758314	1	0.0671483	0.335741	[5, 6, 7, 8]	Group11	1.72414	1	[SLC1A3]
GO:1902202	regulation of hepatocyte growth factor receptor signaling pathway	GO_BiologicalProcess-_11.01.2018_00h00	0.00541399	0.563055	0.0671483	0.335741	[4, 5, 6, 7, 8, 9]	Group11	25	1	[ADAMTS12]
GO:0048701	embryonic cranial skeleton morphogenesis	GO_BiologicalProcess-_11.01.2018_00h00	0.0516131	1	0.0671483	0.335741	[4, 6, 7, 8, 9]	Group11	2.5641	1	[NIPBL]
GO:0072009	nephron epithelium development	GO_BiologicalProcess-_11.01.2018_00h00	0.114089	1	0.0671483	0.335741	[4, 6, 7, 8, 9]	Group11	1.1236	1	[GDNF]
GO:0072210	metanephric nephron development	GO_BiologicalProcess-_11.01.2018_00h00	0.0425396	1	0.0671483	0.335741	[4, 6, 7, 8, 9]	Group11	3.125	1	[GDNF]
GO:0003338	metanephros morphogenesis	GO_BiologicalProcess-_11.01.2018_00h00	0.0320688	1	0.0671483	0.335741	[5, 6, 7, 8, 9]	Group11	4.16667	1	[GDNF]
GO:0014032	neural crest cell development	GO_BiologicalProcess-_11.01.2018_00h00	0.0720469	1	0.0671483	0.335741	[5, 6, 7, 8, 9]	Group11	1.81818	1	[GDNF]
GO:0031058	positive regulation of histone modification	GO_BiologicalProcess-_11.01.2018_00h00	0.087097	1	0.0671483	0.335741	[5, 6, 7, 8, 9]	Group11	1.49254	1	[NIPBL]
GO:0032225	regulation of synaptic transmission, dopaminergic	GO_BiologicalProcess-_11.01.2018_00h00	0.0161585	1	0.0671483	0.335741	[5, 6, 7, 8, 9]	Group11	8.33333	1	[GDNF]
GO:0035850	epithelial cell differentiation involved in kidney development	GO_BiologicalProcess-_11.01.2018_00h00	0.0464383	1	0.0671483	0.335741	[5, 6, 7, 8, 9]	Group11	2.85714	1	[GDNF]
GO:0048703	embryonic viscerocranium morphogenesis	GO_BiologicalProcess-_11.01.2018_00h00	0.0108001	1	0.0671483	0.335741	[4, 5, 6, 7, 8, 9, 10]	Group11	12.5	1	[NIPBL]
GO:0061013	regulation of mRNA catabolic process	GO_BiologicalProcess-_11.01.2018_00h00	0.0982321	1	0.0671483	0.335741	[5, 6, 7, 8, 9]	Group11	1.31579	1	[GDNF]
GO:0061213	positive regulation of mesonephros development	GO_BiologicalProcess-_11.01.2018_00h00	0.0201593	1	0.0671483	0.335741	[4, 5, 6, 7, 8, 9, 10]	Group11	6.66667	1	[GDNF]
GO:0061217	regulation of mesonephros development	GO_BiologicalProcess-_11.01.2018_00h00	0.0254695	1	0.0671483	0.335741	[5, 6, 7, 8, 9]	Group11	5.26316	1	[GDNF]
GO:0072088	nephron epithelium morphogenesis	GO_BiologicalProcess-_11.01.2018_00h00	0.0821062	1	0.0671483	0.335741	[4, 5, 6, 7, 8, 9, 10]	Group11	1.5873	1	[GDNF]
GO:0072202	cell differentiation involved in metanephros development	GO_BiologicalProcess-_11.01.2018_00h00	0.0267928	1	0.0671483	0.335741	[5, 6, 7, 8, 9]	Group11	5	1	[GDNF]
GO:0072215	regulation of metanephros development	GO_BiologicalProcess-_11.01.2018_00h00	0.0214894	1	0.0671483	0.335741	[5, 6, 7, 8, 9]	Group11	6.25	1	[GDNF]
GO:0072216	positive regulation of metanephros development	GO_BiologicalProcess-_11.01.2018_00h00	0.0121423	1	0.0671483	0.335741	[4, 5, 6, 7, 8, 9, 10]	Group11	11.1111	1	[GDNF]
GO:0072273	metanephric nephron morphogenesis	GO_BiologicalProcess-_11.01.2018_00h00	0.0254695	1	0.0671483	0.335741	[4, 5, 6, 7, 8, 9, 10]	Group11	5.26316	1	[GDNF]
GO:1902203	negative regulation of hepatocyte growth factor receptor signaling pathway	GO_BiologicalProcess-_11.01.2018_00h00	0.00135612	0.149173	0.0671483	0.335741	[4, 5, 6, 7, 8, 9, 10]	Group11	100	1	[ADAMTS12]
GO:1902369	negative regulation of RNA catabolic process	GO_BiologicalProcess-_11.01.2018_00h00	0.0503219	1	0.0671483	0.335741	[5, 6, 7, 8, 9]	Group11	2.63158	1	[GDNF]
GO:1903312	negative regulation of mRNA metabolic process	GO_BiologicalProcess-_11.01.2018_00h00	0.0808545	1	0.0671483	0.335741	[5, 6, 7, 8, 9]	Group11	1.6129	1	[GDNF]
GO:2001222	regulation of neuron migration	GO_BiologicalProcess-_11.01.2018_00h00	0.0294342	1	0.0671483	0.335741	[5, 6, 7, 8, 9]	Group11	4.54545	1	[NIPBL]
GO:2001237	negative regulation of extrinsic apoptotic signaling pathway	GO_BiologicalProcess-_11.01.2018_00h00	0.0982321	1	0.0671483	0.335741	[5, 6, 7, 8, 9]	Group11	1.31579	1	[GDNF]
GO:2001239	regulation of extrinsic apoptotic signaling pathway in absence of ligand	GO_BiologicalProcess-_11.01.2018_00h00	0.0464383	1	0.0671483	0.335741	[5, 6, 7, 8, 9]	Group11	2.85714	1	[GDNF]
GO:0072164	mesonephric tubule development	GO_BiologicalProcess-_11.01.2018_00h00	0.106803	1	0.0671483	0.335741	[4, 5, 7, 8, 9, 10]	Group11	1.20482	1	[GDNF]
GO:0043488	regulation of mRNA stability	GO_BiologicalProcess-_11.01.2018_00h00	0.0707821	1	0.0671483	0.335741	[4, 6, 7, 8, 9, 10]	Group11	1.85185	1	[GDNF]
GO:0043489	RNA stabilization	GO_BiologicalProcess-_11.01.2018_00h00	0.0386257	1	0.0671483	0.335741	[4, 6, 7, 8, 9, 10]	Group11	3.44828	1	[GDNF]
GO:0001755	neural crest cell migration	GO_BiologicalProcess-_11.01.2018_00h00	0.0477345	1	0.0671483	0.335741	[5, 6, 7, 8, 9, 10]	Group11	2.77778	1	[GDNF]
GO:0072080	nephron tubule development	GO_BiologicalProcess-_11.01.2018_00h00	0.0982321	1	0.0671483	0.335741	[5, 6, 7, 8, 9, 10]	Group11	1.31579	1	[GDNF]
GO:0072087	renal vesicle development	GO_BiologicalProcess-_11.01.2018_00h00	0.0201593	1	0.0671483	0.335741	[5, 6, 7, 8, 9, 10]	Group11	6.66667	1	[GDNF]
GO:1902373	negative regulation of mRNA catabolic process	GO_BiologicalProcess-_11.01.2018_00h00	0.0451404	1	0.0671483	0.335741	[5, 6, 7, 8, 9, 10]	Group11	2.94118	1	[GDNF]
GO:2000696	regulation of epithelial cell differentiation involved in kidney development	GO_BiologicalProcess-_11.01.2018_00h00	0.0188274	1	0.0671483	0.335741	[5, 6, 7, 8, 9, 10]	Group11	7.14286	1	[GDNF]
GO:2000698	positive regulation of epithelial cell differentiation involved in kidney development	GO_BiologicalProcess-_11.01.2018_00h00	0.00811053	0.811053	0.0671483	0.335741	[4, 5, 6, 7, 8, 9, 10, 11]	Group11	16.6667	1	[GDNF]
GO:2001224	positive regulation of neuron migration	GO_BiologicalProcess-_11.01.2018_00h00	0.0148215	1	0.0671483	0.335741	[5, 6, 7, 8, 9, 10]	Group11	9.09091	1	[NIPBL]
GO:2001240	negative regulation of extrinsic apoptotic signaling pathway in absence of ligand	GO_BiologicalProcess-_11.01.2018_00h00	0.0333836	1	0.0671483	0.335741	[5, 6, 7, 8, 9, 10]	Group11	4	1	[GDNF]
GO:0070778	L-aspartate transport	GO_BiologicalProcess-_11.01.2018_00h00	0.00676313	0.689839	0.0671483	0.335741	[5, 7, 9, 10]	Group11	20	1	[SLC1A3]
GO:0015813	L-glutamate transport	GO_BiologicalProcess-_11.01.2018_00h00	0.0188274	1	0.0671483	0.335741	[5, 7, 8, 9, 10]	Group11	7.14286	1	[SLC1A3]
GO:0048255	mRNA stabilization	GO_BiologicalProcess-_11.01.2018_00h00	0.0346967	1	0.0671483	0.335741	[5, 6, 7, 8, 9, 10, 11]	Group11	3.84615	1	[GDNF]
GO:0072077	renal vesicle morphogenesis	GO_BiologicalProcess-_11.01.2018_00h00	0.0188274	1	0.0671483	0.335741	[5, 6, 7, 8, 9, 10, 11]	Group11	7.14286	1	[GDNF]
GO:0072078	nephron tubule morphogenesis	GO_BiologicalProcess-_11.01.2018_00h00	0.0796012	1	0.0671483	0.335741	[5, 6, 7, 8, 9, 10, 11]	Group11	1.63934	1	[GDNF]
GO:0001657	ureteric bud development	GO_BiologicalProcess-_11.01.2018_00h00	0.105584	1	0.0671483	0.335741	[5, 6, 8, 9, 10, 11]	Group11	1.21951	1	[GDNF]
GO:0072171	mesonephric tubule morphogenesis	GO_BiologicalProcess-_11.01.2018_00h00	0.0707821	1	0.0671483	0.335741	[5, 6, 7, 8, 9, 10, 11, 12]	Group11	1.85185	1	[GDNF]
GO:0072283	metanephric renal vesicle morphogenesis	GO_BiologicalProcess-_11.01.2018_00h00	0.0161585	1	0.0671483	0.335741	[5, 6, 7, 8, 9, 10, 11, 12]	Group11	8.33333	1	[GDNF]
GO:0140009	L-aspartate import across plasma membrane	GO_BiologicalProcess-_11.01.2018_00h00	0.00271048	0.290022	0.0671483	0.335741	[5, 6, 7, 8, 9, 10, 11, 12]	Group11	50	1	[SLC1A3]
GO:0051938	L-glutamate import	GO_BiologicalProcess-_11.01.2018_00h00	0.00676313	0.689839	0.0671483	0.335741	[5, 8, 9, 10, 11]	Group11	20	1	[SLC1A3]
GO:0098712	L-glutamate import across plasma membrane	GO_BiologicalProcess-_11.01.2018_00h00	0.00541399	0.563055	0.0671483	0.335741	[5, 6, 7, 8, 9, 10, 11, 12, 13]	Group11	25	1	[SLC1A3]
GO:0001658	branching involved in ureteric bud morphogenesis	GO_BiologicalProcess-_11.01.2018_00h00	0.0644337	1	0.0671483	0.335741	[5, 6, 7, 8, 9, 10, 11, 12, 13, 14]	Group11	2.04082	1	[GDNF]
GO:0003339	regulation of mesenchymal to epithelial transition involved in metanephros morphogenesis	GO_BiologicalProcess-_11.01.2018_00h00	0.00676313	0.689839	0.0671483	0.335741	[5, 6, 7, 8, 9, 10, 11, 12, 13, 14]	Group11	20	1	[GDNF]
GO:0072108	positive regulation of mesenchymal to epithelial transition involved in metanephros morphogenesis	GO_BiologicalProcess-_11.01.2018_00h00	0.00406311	0.426626	0.0671483	0.335741	[4, 5, 6, 7, 8, 9, 10, 11, 12, 13, 14, 15]	Group11	33.3333	1	[GDNF]
GO:0090189	regulation of branching involved in ureteric bud morphogenesis	GO_BiologicalProcess-_11.01.2018_00h00	0.0241445	1	0.0671483	0.335741	[4, 5, 6, 7, 8, 9, 10, 11, 12, 13, 14, 15]	Group11	5.55556	1	[GDNF]
